# Supplementary material for: 2-(Carbazol-9-yl)acetic acid
Source: Acta Crystallogr Sect E Struct Rep Online. 2009 Oct 28;65(Pt 11):o2860. doi: 10.1107/S1600536809043463 (PMC2971217; doi:10.1107/S1600536809043463)
Supplement: Supplementary file 1 [file e-65-o2860-sup1.cif]

##############################################################################
###                                                                        ###
###        Electronic paper (Acta Crystallographica Section E)             ###
###                                                                        ###
##############################################################################
#                                                                            #
# This CIF contains the data in a paper accepted for publication in Acta     #
# Crystallographica Section E. It conforms to the requirements of Notes      #
# for Authors for Section E, and has been peer reviewed under the auspices   #
# of the IUCr Commission on Journals.                                        #
#                                                                            #
# Full details of the Crystallographic Information File format               #
# are given in the paper "The Crystallographic Information File (CIF):       #
# a New Standard Archive File for Crystallography" by S. R. Hall, F. H.      #
# Allen and I. D. Brown [Acta Cryst. (1991), A47, 655-685].                  #
#                                                                            #
# The current version of the core CIF dictionary is obtainable from          #
# ftp://ftp.iucr.org/pub/cif_core.dic. The current version number is 2.4.    #
#                                                                            #
# Software is freely available for graphical display of the structure(s) in  #
# this CIF.  For information consult the CIF home page http://www.iucr.org/  #
# cif/home.html                                                              #
#                                                                            #
# This file may be used for bona fide research purposes within the           #
# scientific community so long as proper attribution is given to the journal # 
# article from which it was obtained.                                        #
#                                                                            #
##############################################################################
                                             
data_I
_audit_creation_method     SHELXL-97
_chemical_name_systematic
;
2-(Carbazol-9-yl)acetic acid
;
_chemical_name_common     ?
_chemical_formula_moiety     'C14 H11 N O2'
_chemical_formula_sum     'C14 H11 N O2'
_chemical_formula_iupac     'C14 H11 N O2'
_chemical_formula_weight     225.24
_chemical_melting_point     ?
_symmetry_cell_setting     Monoclinic
_symmetry_space_group_name_H-M     'C 2/c'
_symmetry_space_group_name_Hall     '-C 2yc'
loop_
    _symmetry_equiv_pos_as_xyz
    'x, y, z'
    '-x, y, -z+1/2'
    'x+1/2, y+1/2, z'
    '-x+1/2, y+1/2, -z+1/2'
    '-x, -y, -z'
    'x, -y, z-1/2'
    '-x+1/2, -y+1/2, -z'
    'x+1/2, -y+1/2, z-1/2'
_cell_length_a     32.067(19)
_cell_length_b     5.340(3)
_cell_length_c     13.134(7)
_cell_angle_alpha     90.00
_cell_angle_beta     97.756(8)
_cell_angle_gamma     90.00
_cell_volume     2229(2)
_cell_formula_units_Z     8
_cell_measurement_reflns_used     2975
_cell_measurement_theta_min     3.13
_cell_measurement_theta_max     27.45
_cell_measurement_temperature     93(2)
_exptl_crystal_description     Platelet
_exptl_crystal_colour     Colorless
_exptl_crystal_size_max     0.40
_exptl_crystal_size_mid     0.30
_exptl_crystal_size_min     0.08
_exptl_crystal_density_diffrn     1.343
_exptl_crystal_density_meas     ?
_exptl_crystal_density_method     'not measured'
_exptl_crystal_F_000     944
_exptl_absorpt_coefficient_mu     0.091
_exptl_absorpt_correction_type     none
_exptl_absorpt_process_details     ?
_exptl_absorpt_correction_T_min     ?
_exptl_absorpt_correction_T_max     ?
_exptl_special_details
;
;
_diffrn_ambient_temperature     93(2)
_diffrn_radiation_type     MoK\a
_diffrn_radiation_wavelength     0.71073
_diffrn_radiation_source     'Rotating Anode'
_diffrn_radiation_monochromator     graphite
_diffrn_measurement_device_type     'Rigaku SPIDER'
_diffrn_measurement_method     \w
_diffrn_detector_area_resol_mean     ?
_diffrn_reflns_number     8360
_diffrn_reflns_av_R_equivalents     0.0668
_diffrn_reflns_av_sigmaI/netI     0.0784
_diffrn_reflns_theta_min     3.13
_diffrn_reflns_theta_max     27.48
_diffrn_reflns_theta_full     27.48
_diffrn_measured_fraction_theta_max     0.996
_diffrn_measured_fraction_theta_full     0.996
_diffrn_reflns_limit_h_min     -41
_diffrn_reflns_limit_h_max     41
_diffrn_reflns_limit_k_min     -6
_diffrn_reflns_limit_k_max     6
_diffrn_reflns_limit_l_min     -17
_diffrn_reflns_limit_l_max     17
_diffrn_standards_number     0
_diffrn_standards_interval_count     0
_diffrn_standards_interval_time     0
_diffrn_standards_decay_%     0
_refine_special_details
;
;
_reflns_number_total     2534
_reflns_number_gt     1749
_reflns_threshold_expression     I>2\s(I)
_refine_ls_structure_factor_coef     Fsqd
_refine_ls_matrix_type     full
_refine_ls_R_factor_all     0.0743
_refine_ls_R_factor_gt     0.0483
_refine_ls_wR_factor_gt     0.0824
_refine_ls_wR_factor_ref     0.0932
_refine_ls_goodness_of_fit_ref     0.997
_refine_ls_restrained_S_all     0.997
_refine_ls_number_reflns     2534
_refine_ls_number_parameters     159
_refine_ls_number_restraints     0
_refine_ls_hydrogen_treatment     mixed
_refine_ls_weighting_scheme     calc
_refine_ls_weighting_details
         'calc w=1/[\s^2^(Fo^2^)+(0.0136P)^2^+0.6600P] where P=(Fo^2^+2Fc^2^)/3'
_atom_sites_solution_hydrogens     geom
_atom_sites_solution_primary     direct
_atom_sites_solution_secondary     difmap
_refine_ls_shift/su_max     0.000
_refine_ls_shift/su_mean     0.000
_refine_diff_density_max     0.221
_refine_diff_density_min     -0.249
_refine_ls_extinction_method     'SHELXL97 (Sheldrick, 2008)'
_refine_ls_extinction_coef     0.0006(2)
_refine_ls_extinction_expression
                                  'Fc^*^=kFc[1+0.001xFc^2^\l^3^/sin(2\q)]^-1/4^'
loop_
    _atom_type_symbol
    _atom_type_description
    _atom_type_scat_dispersion_real
    _atom_type_scat_dispersion_imag
    _atom_type_scat_source
    'C' 'C' 0.0033 0.0016
                         'International Tables Vol C Tables 4.2.6.8 and 6.1.1.4'
    'H' 'H' 0.0000 0.0000
                         'International Tables Vol C Tables 4.2.6.8 and 6.1.1.4'
    'N' 'N' 0.0061 0.0033
                         'International Tables Vol C Tables 4.2.6.8 and 6.1.1.4'
    'O' 'O' 0.0106 0.0060
                         'International Tables Vol C Tables 4.2.6.8 and 6.1.1.4'
_computing_data_collection     'RAPID-AUTO (Rigaku, 2004)'
_computing_cell_refinement     'RAPID-AUTO (Rigaku, 2004)'
_computing_data_reduction     'RAPID-AUTO (Rigaku, 2004)'
_computing_structure_solution     'SHELXS97 (Sheldrick, 2008)'
_computing_structure_refinement     'SHELXL97 (Sheldrick, 2008)'
_computing_molecular_graphics     'SHELXTL (Sheldrick, 2008)'
_computing_publication_material     'SHELXTL (Sheldrick, 2008)'
loop_
    _atom_site_type_symbol
    _atom_site_label
    _atom_site_fract_x
    _atom_site_fract_y
    _atom_site_fract_z
    _atom_site_U_iso_or_equiv
    _atom_site_adp_type
    _atom_site_calc_flag
    _atom_site_refinement_flags
    _atom_site_occupancy
    _atom_site_disorder_assembly
    _atom_site_disorder_group
    O O1 0.45527(4) 0.3887(2) 0.43806(10) 0.0305(3) Uani d . 1 . .
    O O2 0.48708(4) 0.7517(2) 0.40940(10) 0.0322(4) Uani d . 1 . .
    N N1 0.38917(5) 0.4955(3) 0.28479(11) 0.0248(4) Uani d . 1 . .
    C C1 0.39216(6) 0.3113(3) 0.21154(13) 0.0240(4) Uani d . 1 . .
    C C2 0.42431(6) 0.2678(3) 0.15246(14) 0.0285(5) Uani d . 1 . .
    H H2 0.4486 0.3715 0.1582 0.034 Uiso calc R 1 . .
    C C3 0.41955(6) 0.0674(3) 0.08487(14) 0.0309(5) Uani d . 1 . .
    H H3 0.4411 0.0330 0.0438 0.037 Uiso calc R 1 . .
    C C4 0.38388(6) -0.0852(4) 0.07555(14) 0.0303(5) Uani d . 1 . .
    H H4 0.3814 -0.2204 0.0281 0.036 Uiso calc R 1 . .
    C C5 0.35211(6) -0.0411(3) 0.13498(14) 0.0281(5) Uani d . 1 . .
    H H5 0.3279 -0.1456 0.1287 0.034 Uiso calc R 1 . .
    C C6 0.35604(6) 0.1578(3) 0.20388(13) 0.0235(4) Uani d . 1 . .
    C C7 0.33048(6) 0.2527(3) 0.27875(13) 0.0245(4) Uani d . 1 . .
    C C8 0.29237(6) 0.1775(4) 0.30960(14) 0.0291(5) Uani d . 1 . .
    H H8 0.2775 0.0374 0.2785 0.035 Uiso calc R 1 . .
    C C9 0.27678(6) 0.3113(4) 0.38653(15) 0.0338(5) Uani d . 1 . .
    H H9 0.2510 0.2615 0.4086 0.041 Uiso calc R 1 . .
    C C10 0.29835(6) 0.5181(4) 0.43219(15) 0.0344(5) Uani d . 1 . .
    H H10 0.2867 0.6077 0.4841 0.041 Uiso calc R 1 . .
    C C11 0.33618(6) 0.5962(4) 0.40406(14) 0.0303(5) Uani d . 1 . .
    H H11 0.3509 0.7360 0.4360 0.036 Uiso calc R 1 . .
    C C12 0.35197(6) 0.4611(3) 0.32662(14) 0.0255(4) Uani d . 1 . .
    C C13 0.42069(6) 0.6818(3) 0.31517(14) 0.0277(5) Uani d . 1 . .
    H H13A 0.4072 0.8275 0.3440 0.033 Uiso calc R 1 . .
    H H13B 0.4326 0.7395 0.2535 0.033 Uiso calc R 1 . .
    C C14 0.45600(6) 0.5897(4) 0.39346(14) 0.0257(4) Uani d . 1 . .
    H H2O 0.5081(8) 0.687(4) 0.4603(19) 0.088(9) Uiso d . 1 . .
loop_
    _atom_site_aniso_label
    _atom_site_aniso_U_11
    _atom_site_aniso_U_22
    _atom_site_aniso_U_33
    _atom_site_aniso_U_12
    _atom_site_aniso_U_13
    _atom_site_aniso_U_23
    O1 0.0316(8) 0.0297(8) 0.0293(8) -0.0020(6) 0.0000(6) 0.0064(6)
    O2 0.0290(8) 0.0318(8) 0.0337(8) -0.0065(7) -0.0034(6) 0.0074(7)
    N1 0.0252(9) 0.0249(9) 0.0238(9) -0.0024(7) 0.0011(7) 0.0003(7)
    C1 0.0286(10) 0.0238(11) 0.0187(9) 0.0017(8) 0.0001(7) 0.0037(8)
    C2 0.0285(11) 0.0308(11) 0.0262(10) 0.0003(9) 0.0038(8) 0.0068(9)
    C3 0.0373(12) 0.0344(12) 0.0214(10) 0.0081(9) 0.0057(9) 0.0053(9)
    C4 0.0405(12) 0.0283(11) 0.0211(10) 0.0068(9) 0.0004(9) 0.0011(8)
    C5 0.0330(11) 0.0264(11) 0.0235(10) 0.0003(9) -0.0009(8) 0.0019(8)
    C6 0.0262(10) 0.0241(11) 0.0190(9) 0.0030(8) -0.0018(7) 0.0031(8)
    C7 0.0252(10) 0.0259(10) 0.0210(10) 0.0022(8) -0.0015(7) 0.0040(8)
    C8 0.0261(11) 0.0326(12) 0.0274(11) -0.0014(9) -0.0004(8) 0.0034(9)
    C9 0.0287(11) 0.0460(14) 0.0270(11) 0.0019(10) 0.0047(8) 0.0056(10)
    C10 0.0354(12) 0.0405(13) 0.0275(11) 0.0080(10) 0.0043(9) -0.0007(10)
    C11 0.0356(12) 0.0298(11) 0.0240(11) 0.0038(9) -0.0009(8) -0.0005(9)
    C12 0.0266(10) 0.0269(11) 0.0220(10) 0.0015(8) -0.0001(8) 0.0054(8)
    C13 0.0281(10) 0.0275(11) 0.0264(10) -0.0021(8) -0.0005(8) 0.0033(8)
    C14 0.0282(11) 0.0273(11) 0.0221(10) -0.0015(8) 0.0048(8) -0.0015(8)
_geom_special_details
;
;
loop_
    _geom_bond_atom_site_label_1
    _geom_bond_atom_site_label_2
    _geom_bond_site_symmetry_2
    _geom_bond_distance
    _geom_bond_publ_flag
    O1 C14 . 1.224(2) ?
    O2 C14 . 1.315(2) ?
    O2 H2O . 0.95(3) ?
    N1 C1 . 1.388(2) ?
    N1 C12 . 1.391(2) ?
    N1 C13 . 1.436(2) ?
    C1 C2 . 1.391(2) ?
    C1 C6 . 1.412(2) ?
    C2 C3 . 1.386(2) ?
    C2 H2 . 0.9500 ?
    C3 C4 . 1.397(3) ?
    C3 H3 . 0.9500 ?
    C4 C5 . 1.385(3) ?
    C4 H4 . 0.9500 ?
    C5 C6 . 1.390(2) ?
    C5 H5 . 0.9500 ?
    C6 C7 . 1.454(2) ?
    C7 C8 . 1.397(2) ?
    C7 C12 . 1.411(2) ?
    C8 C9 . 1.385(3) ?
    C8 H8 . 0.9500 ?
    C9 C10 . 1.395(3) ?
    C9 H9 . 0.9500 ?
    C10 C11 . 1.379(3) ?
    C10 H10 . 0.9500 ?
    C11 C12 . 1.397(2) ?
    C11 H11 . 0.9500 ?
    C13 C14 . 1.506(2) ?
    C13 H13A . 0.9900 ?
    C13 H13B . 0.9900 ?
loop_
    _geom_angle_atom_site_label_1
    _geom_angle_atom_site_label_2
    _geom_angle_atom_site_label_3
    _geom_angle_site_symmetry_1
    _geom_angle_site_symmetry_3
    _geom_angle
    _geom_angle_publ_flag
    C14 O2 H2O . . 109.0(14) ?
    C1 N1 C12 . . 108.85(15) ?
    C1 N1 C13 . . 124.87(16) ?
    C12 N1 C13 . . 126.21(16) ?
    N1 C1 C2 . . 129.09(17) ?
    N1 C1 C6 . . 109.17(16) ?
    C2 C1 C6 . . 121.74(17) ?
    C3 C2 C1 . . 117.42(18) ?
    C3 C2 H2 . . 121.3 ?
    C1 C2 H2 . . 121.3 ?
    C2 C3 C4 . . 121.67(18) ?
    C2 C3 H3 . . 119.2 ?
    C4 C3 H3 . . 119.2 ?
    C5 C4 C3 . . 120.51(18) ?
    C5 C4 H4 . . 119.7 ?
    C3 C4 H4 . . 119.7 ?
    C4 C5 C6 . . 119.20(18) ?
    C4 C5 H5 . . 120.4 ?
    C6 C5 H5 . . 120.4 ?
    C5 C6 C1 . . 119.46(17) ?
    C5 C6 C7 . . 134.18(18) ?
    C1 C6 C7 . . 106.34(16) ?
    C8 C7 C12 . . 119.41(18) ?
    C8 C7 C6 . . 133.70(18) ?
    C12 C7 C6 . . 106.88(16) ?
    C9 C8 C7 . . 118.62(18) ?
    C9 C8 H8 . . 120.7 ?
    C7 C8 H8 . . 120.7 ?
    C8 C9 C10 . . 121.03(19) ?
    C8 C9 H9 . . 119.5 ?
    C10 C9 H9 . . 119.5 ?
    C11 C10 C9 . . 121.81(19) ?
    C11 C10 H10 . . 119.1 ?
    C9 C10 H10 . . 119.1 ?
    C10 C11 C12 . . 117.21(18) ?
    C10 C11 H11 . . 121.4 ?
    C12 C11 H11 . . 121.4 ?
    N1 C12 C11 . . 129.33(18) ?
    N1 C12 C7 . . 108.75(17) ?
    C11 C12 C7 . . 121.91(18) ?
    N1 C13 C14 . . 113.56(15) ?
    N1 C13 H13A . . 108.9 ?
    C14 C13 H13A . . 108.9 ?
    N1 C13 H13B . . 108.9 ?
    C14 C13 H13B . . 108.9 ?
    H13A C13 H13B . . 107.7 ?
    O1 C14 O2 . . 124.31(18) ?
    O1 C14 C13 . . 123.49(17) ?
    O2 C14 C13 . . 112.19(16) ?
loop_
    _geom_torsion_atom_site_label_1
    _geom_torsion_atom_site_label_2
    _geom_torsion_atom_site_label_3
    _geom_torsion_atom_site_label_4
    _geom_torsion_site_symmetry_1
    _geom_torsion_site_symmetry_2
    _geom_torsion_site_symmetry_3
    _geom_torsion_site_symmetry_4
    _geom_torsion
    _geom_torsion_publ_flag
    C12 N1 C1 C2 . . . . -177.99(18) ?
    C13 N1 C1 C2 . . . . -0.9(3) ?
    C12 N1 C1 C6 . . . . 1.23(19) ?
    C13 N1 C1 C6 . . . . 178.30(15) ?
    N1 C1 C2 C3 . . . . 179.41(16) ?
    C6 C1 C2 C3 . . . . 0.3(3) ?
    C1 C2 C3 C4 . . . . 0.3(3) ?
    C2 C3 C4 C5 . . . . -0.6(3) ?
    C3 C4 C5 C6 . . . . 0.3(3) ?
    C4 C5 C6 C1 . . . . 0.3(3) ?
    C4 C5 C6 C7 . . . . -177.68(18) ?
    N1 C1 C6 C5 . . . . -179.87(15) ?
    C2 C1 C6 C5 . . . . -0.6(3) ?
    N1 C1 C6 C7 . . . . -1.38(19) ?
    C2 C1 C6 C7 . . . . 177.91(16) ?
    C5 C6 C7 C8 . . . . 0.4(4) ?
    C1 C6 C7 C8 . . . . -177.79(19) ?
    C5 C6 C7 C12 . . . . 179.19(19) ?
    C1 C6 C7 C12 . . . . 1.01(19) ?
    C12 C7 C8 C9 . . . . 0.2(3) ?
    C6 C7 C8 C9 . . . . 178.84(18) ?
    C7 C8 C9 C10 . . . . 0.4(3) ?
    C8 C9 C10 C11 . . . . -0.9(3) ?
    C9 C10 C11 C12 . . . . 0.8(3) ?
    C1 N1 C12 C11 . . . . 178.33(18) ?
    C13 N1 C12 C11 . . . . 1.3(3) ?
    C1 N1 C12 C7 . . . . -0.6(2) ?
    C13 N1 C12 C7 . . . . -177.59(15) ?
    C10 C11 C12 N1 . . . . -178.94(17) ?
    C10 C11 C12 C7 . . . . -0.2(3) ?
    C8 C7 C12 N1 . . . . 178.71(15) ?
    C6 C7 C12 N1 . . . . -0.3(2) ?
    C8 C7 C12 C11 . . . . -0.3(3) ?
    C6 C7 C12 C11 . . . . -179.28(16) ?
    C1 N1 C13 C14 . . . . -82.2(2) ?
    C12 N1 C13 C14 . . . . 94.4(2) ?
    N1 C13 C14 O1 . . . . -9.8(3) ?
    N1 C13 C14 O2 . . . . 171.34(15) ?
loop_
    _geom_hbond_atom_site_label_D
    _geom_hbond_atom_site_label_H
    _geom_hbond_atom_site_label_A
    _geom_hbond_site_symmetry_A
    _geom_hbond_distance_DH
    _geom_hbond_distance_HA
    _geom_hbond_distance_DA
    _geom_hbond_angle_DHA
    O2 H2O O1 5_666 0.95(3) 1.70(3) 2.645(2) 171(2)
data_global
_journal_date_recd_electronic     2009-06-04
_journal_date_accepted     2009-10-21
_journal_name_full     'Acta Crystallographica, Section E'
_journal_year     2009
_journal_volume     65
_journal_issue     11
_journal_page_first     o2860
_journal_page_last     o2860
_journal_paper_category     QO
_journal_coeditor_code     CS2123
_publ_contact_author_name     'Biao Huang'
_publ_contact_author_address
;
Jiangsu Institute of Nuclear Medicine
Wuxi 214063
People's Republic of China
;
_publ_contact_author_email     'xiemh0704@sina.com'
_publ_contact_author_fax     '086 510 85513113'
_publ_contact_author_phone     '086 510 85508875'
_publ_section_title
;
2-(Carbazol-9-yl)acetic acid
;
loop_
    _publ_author_name
    _publ_author_address
    'Min-Hao Xie'
;
Jiangsu Institute of Nuclear Medicine
Wuxi 214063
People's Republic of China
;
    'Pei Zou'
;
Jiangsu Institute of Nuclear Medicine
Wuxi 214063
People's Republic of China
;
    'Yong-Jun He'
;
Jiangsu Institute of Nuclear Medicine
Wuxi 214063
People's Republic of China
;
    'Ya-Ling Liu'
;
Jiangsu Institute of Nuclear Medicine
Wuxi 214063
People's Republic of China
;
    'Biao Huang'
;
Jiangsu Institute of Nuclear Medicine
Wuxi 214063
People's Republic of China
;
