# Supplementary material for: 2-(Carbazol-9-yl)acetic acid
Source: Acta Crystallogr Sect E Struct Rep Online. 2009 Oct 28;65(Pt 11):o2860. doi: 10.1107/S1600536809043463 (PMC2971217; doi:10.1107/S1600536809043463)
Supplement: Supplementary file 2 [file e-65-o2860-Isup2.hkl]

# 
# h,k,l, Fc-squared, Fo-squared, sigma(Fo-squared) and status flag 
# 
data_I
_shelx_title ' Y2731 in C2/c' 
_shelx_refln_list_code          4 
_shelx_F_calc_maximum      231.40 
_exptl_crystal_F_000       944.00 
_reflns_d_resolution_high  0.7701 
 
loop_ 
 _symmetry_equiv_pos_as_xyz 
 'x, y, z' 
 '-x, y, -z+1/2' 
 'x+1/2, y+1/2, z' 
 '-x+1/2, y+1/2, -z+1/2' 
 '-x, -y, -z' 
 'x, -y, z-1/2' 
 '-x+1/2, -y+1/2, -z' 
 'x+1/2, -y+1/2, z-1/2' 
 
_cell_length_a    32.0670 
_cell_length_b     5.3404 
_cell_length_c    13.1341 
_cell_angle_alpha  90.000 
_cell_angle_beta   97.756 
_cell_angle_gamma  90.000 
 
_shelx_F_squared_multiplier     1.000 
 
loop_ 
 _refln_index_h 
 _refln_index_k 
 _refln_index_l 
 _refln_F_squared_calc 
 _refln_F_squared_meas 
 _refln_F_squared_sigma 
 _refln_observed_status 
   6   0   0       14.98       27.41      7.24 o 
   8   0   0      609.86      540.34     27.70 o 
  10   0   0      205.91      222.58     36.14 o 
  12   0   0      263.70      211.34     32.50 o 
  14   0   0     3095.26     3146.61    114.47 o 
  16   0   0     4557.29     4897.37    153.57 o 
  18   0   0     1652.13     1534.68     84.11 o 
  20   0   0     1059.24     1094.07     84.24 o 
  22   0   0     1050.99      973.82     95.69 o 
  24   0   0      730.87      797.63    105.12 o 
  26   0   0     2561.37     2704.09    199.76 o 
  28   0   0     1026.53     1141.70    181.48 o 
  30   0   0     1962.02     2249.37    282.38 o 
  32   0   0     6646.21     7756.94    170.55 o 
  34   0   0      120.32      184.13     47.06 o 
  36   0   0       61.46       45.04     24.63 o 
  38   0   0      316.03      289.98    108.78 o 
  40   0   0       43.39       37.69     33.32 o 
   1   1   0     8959.64     8135.77     41.04 o 
   3   1   0       62.02       44.28      5.21 o 
   5   1   0     2274.46     2033.92     58.14 o 
   7   1   0     1579.72     1477.28     36.01 o 
   9   1   0      819.18      708.53     19.71 o 
  11   1   0     1003.59      879.38     25.03 o 
  13   1   0     4768.81     4913.79    134.76 o 
  15   1   0     2382.30     2530.17    128.55 o 
  17   1   0      309.19      330.43     34.74 o 
  19   1   0     2957.48     3110.14    132.14 o 
  21   1   0      184.31      188.23     39.76 o 
  23   1   0       15.99       11.53     10.52 o 
  25   1   0      597.28      566.19     63.41 o 
  27   1   0       37.26       39.18     14.59 o 
  29   1   0       12.33       21.53     19.96 o 
  31   1   0        0.01        7.17     13.40 o 
  33   1   0     1044.44     1241.87    102.49 o 
  35   1   0       73.97      103.66     30.18 o 
  37   1   0        4.00       16.84     14.21 o 
  39   1   0        0.01       28.92     16.41 o 
   0   2   0      706.98      745.65     48.16 o 
   2   2   0      932.51      810.02     25.15 o 
   4   2   0     6257.00     6219.52     44.72 o 
   6   2   0        2.49        7.96      3.37 o 
   8   2   0        6.01       11.95      3.97 o 
  10   2   0     1656.67     1714.01     37.94 o 
  12   2   0     5185.98     5531.29    112.62 o 
  14   2   0      876.92      826.45     34.19 o 
  16   2   0       96.79       94.02     15.47 o 
  18   2   0       50.49       63.16     16.13 o 
  20   2   0     3222.82     3456.81    744.93 o 
  22   2   0       29.57       34.59     15.56 o 
  24   2   0       90.97       93.88     26.51 o 
  26   2   0      852.39      737.46     85.91 o 
  28   2   0        0.03       21.18     20.36 o 
  30   2   0       90.56      117.67     25.74 o 
  32   2   0       70.19       58.77     20.75 o 
  34   2   0      588.39      660.83     68.55 o 
  36   2   0        0.72       23.82     14.92 o 
  38   2   0        3.72       13.55     14.91 o 
   1   3   0      460.27      418.75     16.37 o 
   3   3   0     2523.40     2749.59     66.29 o 
   5   3   0      546.87      516.96     28.07 o 
   7   3   0     1306.54     1340.90     49.60 o 
   9   3   0      692.85      686.62     56.16 o 
  11   3   0        8.99        7.68      4.78 o 
  13   3   0     1067.39     1041.29     67.07 o 
  15   3   0      945.39      926.61     73.44 o 
  17   3   0      424.27      396.04     77.71 o 
  19   3   0      326.53      274.99     49.73 o 
  21   3   0        9.43       23.92     15.24 o 
  23   3   0      744.36      661.16     47.86 o 
  25   3   0       47.66       56.33     18.52 o 
  27   3   0      289.82      262.78     51.48 o 
  29   3   0      368.08      324.78     62.09 o 
  31   3   0      135.42      178.15     31.80 o 
  33   3   0      297.95      308.83     68.81 o 
  35   3   0      179.71      161.79     48.22 o 
  37   3   0      204.16      192.97     76.52 o 
   0   4   0      707.04      597.98     66.06 o 
   2   4   0       47.37       55.92     10.63 o 
   4   4   0       42.49       31.58     14.13 o 
   6   4   0      148.51      150.75     24.73 o 
   8   4   0      466.33      536.04     67.72 o 
  10   4   0     1699.69     1904.85    133.86 o 
  12   4   0     1116.64     1091.82     95.19 o 
  14   4   0      263.22      314.09     61.65 o 
  16   4   0       75.21       83.67     21.60 o 
  18   4   0        0.82       39.73     21.71 o 
  20   4   0      104.83      105.33     22.04 o 
  22   4   0      742.40      669.03     69.62 o 
  24   4   0      346.73      343.37     49.27 o 
  26   4   0       19.66       28.28     19.30 o 
  28   4   0       21.84       27.38     23.19 o 
  30   4   0        0.78       49.94     22.48 o 
  32   4   0      130.56      119.15     40.71 o 
   1   5   0      108.22      157.33     36.56 o 
   3   5   0      372.82      489.40     80.09 o 
   5   5   0     1440.71     1590.05    140.05 o 
   7   5   0      140.58      162.55     37.39 o 
   9   5   0     2051.03     2354.81    119.86 o 
  11   5   0      707.74      675.61    120.15 o 
  13   5   0       28.01       37.23     16.33 o 
  15   5   0       58.11       88.21     24.84 o 
  17   5   0      135.56       95.20     50.96 o 
  19   5   0      107.84      203.73     80.46 o 
  21   5   0      466.63      590.66    104.30 o 
  23   5   0      516.75      409.23    127.73 o 
  25   5   0        1.30       12.73     16.46 o 
  27   5   0      544.41      401.93    149.07 o 
   0   6   0       75.91       83.54     38.33 o 
   2   6   0      480.22      517.06     89.18 o 
   4   6   0      108.82      125.17     62.50 o 
   6   6   0      189.48      205.74     84.94 o 
   8   6   0      129.27      130.15     60.50 o 
  10   6   0      303.59      309.61    120.52 o 
  12   6   0      318.12      257.05    142.96 o 
  14   6   0      164.19      134.36     78.56 o 
  16   6   0       29.29       40.55     45.31 o 
  18   6   0       95.51       98.46     60.02 o 
  20   6   0      194.63      185.19    117.22 o 
 -41   1   1       87.69      123.28     53.82 o 
 -39   1   1      137.43      167.04     39.67 o 
 -37   1   1       14.44       34.06     18.01 o 
 -35   1   1       31.49       21.28     11.77 o 
 -33   1   1       45.46       48.11     17.99 o 
 -31   1   1       40.27       41.49     16.03 o 
 -29   1   1     1229.36     1227.22     72.80 o 
 -27   1   1      615.23      693.29     67.94 o 
 -25   1   1       57.36       64.53     21.83 o 
 -23   1   1       12.39       24.83     15.24 o 
 -21   1   1       81.29       83.17     19.99 o 
 -19   1   1     1235.84     1227.99     64.85 o 
 -17   1   1     2328.19     2292.51     67.18 o 
 -15   1   1     1848.23     1805.82     49.28 o 
 -13   1   1     2077.44     2173.12     44.15 o 
 -11   1   1     3951.77     3849.79     38.98 o 
  -9   1   1      376.36      356.72     16.43 o 
  -7   1   1      410.26      365.36     18.49 o 
  -5   1   1      182.89      155.58     14.42 o 
  -3   1   1     1584.38     1604.79     52.25 o 
  -1   1   1      407.31      393.77     13.49 o 
   1   1   1     2065.42     1883.92     46.09 o 
   3   1   1    37563.44    36617.94    721.34 o 
   5   1   1       21.14       29.48     10.00 o 
   7   1   1     3911.74     3657.19     81.06 o 
   9   1   1      762.13      661.74     26.76 o 
  11   1   1      158.52      137.50     17.22 o 
  13   1   1     2496.10     2485.84     49.80 o 
  15   1   1     4922.53     5585.34    135.67 o 
  17   1   1     3784.34     4385.68    121.04 o 
  19   1   1      122.75      176.61     42.29 o 
  21   1   1      591.82      562.52     50.85 o 
  23   1   1        0.73       26.90     14.16 o 
  25   1   1      322.60      362.35     53.58 o 
  27   1   1        6.60       25.93     15.96 o 
  29   1   1      396.56      475.01     65.71 o 
  31   1   1      551.58      617.83     88.50 o 
  33   1   1       87.89      140.69     31.27 o 
  35   1   1      419.36      471.00     74.92 o 
  37   1   1       42.58       69.19     25.30 o 
  39   1   1       24.25       20.46     15.24 o 
 -38   2   1        1.56       25.88     17.44 o 
 -36   2   1       11.21       31.51     17.24 o 
 -34   2   1        4.52       25.97     20.42 o 
 -32   2   1       75.72       74.74     21.83 o 
 -30   2   1       12.31       15.56     15.47 o 
 -28   2   1       57.21       57.23     17.21 o 
 -26   2   1      249.62      266.80     47.56 o 
 -24   2   1     2264.05     2235.47    246.65 o 
 -22   2   1       11.76       18.99     14.51 o 
 -20   2   1     1076.71     1059.92     74.00 o 
 -18   2   1     1367.51     1475.14     88.09 o 
 -16   2   1        0.31       18.94      9.68 o 
 -14   2   1     2058.24     2264.85     92.63 o 
 -12   2   1       31.89       34.35      7.68 o 
 -10   2   1       12.66        9.24      4.96 o 
  -8   2   1     1349.69     1248.21     44.50 o 
  -6   2   1     2178.00     2252.73     34.11 o 
  -4   2   1     2930.32     2931.60     45.68 o 
  -2   2   1     1637.38     1461.01     36.40 o 
   0   2   1      161.11      124.80     13.62 o 
   2   2   1      407.21      333.10     20.14 o 
   4   2   1      841.14      868.62     22.79 o 
   6   2   1      495.11      393.01     16.46 o 
   8   2   1     1806.22     1922.68     36.92 o 
  10   2   1       87.96      149.42     21.70 o 
  12   2   1     1642.65     1649.45     49.53 o 
  14   2   1     1152.02     1097.82     42.39 o 
  16   2   1       93.31       98.70     18.95 o 
  18   2   1      776.18      728.65     49.03 o 
  20   2   1      643.61      660.80     71.75 o 
  22   2   1       35.01       23.10     17.95 o 
  24   2   1       31.50       28.61     12.79 o 
  26   2   1        4.32       16.25     17.01 o 
  28   2   1      137.74      194.83     38.65 o 
  30   2   1       29.75       28.90     14.33 o 
  32   2   1      122.29      105.19     30.55 o 
  34   2   1       19.95       32.29     14.78 o 
  36   2   1        0.62       34.38     19.67 o 
  38   2   1       78.71       93.11     32.19 o 
 -37   3   1        0.01       12.55     15.19 o 
 -35   3   1      229.94      227.18     56.71 o 
 -33   3   1      167.32      154.66     38.83 o 
 -31   3   1       15.40       29.77     15.94 o 
 -29   3   1     1287.50     1252.37    104.81 o 
 -27   3   1       27.70       19.60     13.39 o 
 -25   3   1       10.33        7.95      8.50 o 
 -23   3   1      562.46      555.87     73.86 o 
 -21   3   1       13.27       27.37     14.91 o 
 -19   3   1      329.99      368.98     79.65 o 
 -17   3   1     1135.35     1101.23     78.31 o 
 -15   3   1      446.57      376.95     39.49 o 
 -13   3   1       95.92       98.23     16.99 o 
 -11   3   1      801.57      784.74     82.84 o 
  -9   3   1      362.36      333.86     26.22 o 
  -7   3   1       98.85      116.94     16.27 o 
  -5   3   1        6.57        3.71      2.46 o 
  -3   3   1      144.43      156.30     17.34 o 
  -1   3   1        4.43       13.93      4.28 o 
   1   3   1       82.33      100.84     14.54 o 
   3   3   1     7236.56     7362.94    213.31 o 
   5   3   1       12.75       11.17      6.05 o 
   7   3   1       20.84       20.56      7.48 o 
   9   3   1     2721.49     3018.57     97.80 o 
  11   3   1      509.81      411.35     60.82 o 
  13   3   1      126.63      134.53     21.09 o 
  15   3   1      630.61      561.64     41.60 o 
  17   3   1        0.88        9.89      6.68 o 
  19   3   1       11.10       17.18      8.00 o 
  21   3   1     1734.36     1696.36     87.00 o 
  23   3   1      107.58      113.21     24.11 o 
  25   3   1      322.34      291.10     51.83 o 
  27   3   1       83.26       74.79     22.09 o 
  29   3   1       79.03       95.77     26.99 o 
  31   3   1       55.48       81.42     23.01 o 
  33   3   1       38.67       31.53     19.92 o 
  35   3   1       18.31       50.19     40.08 o 
 -32   4   1        4.43       26.38     23.88 o 
 -30   4   1      470.81      516.56     88.89 o 
 -28   4   1       90.62       80.04     31.06 o 
 -26   4   1       12.21       10.54     12.58 o 
 -24   4   1        1.87        9.44     11.98 o 
 -22   4   1       11.26       19.35     14.18 o 
 -20   4   1      605.81      568.47     93.64 o 
 -18   4   1      857.85      768.38     61.53 o 
 -16   4   1      412.75      425.20     83.27 o 
 -14   4   1      917.75     1021.88    120.87 o 
 -12   4   1       18.00       41.82     25.42 o 
 -10   4   1       57.55       54.26     19.07 o 
  -8   4   1      512.36      547.89     69.70 o 
  -6   4   1      314.39      320.65     49.80 o 
  -4   4   1     1822.30     1827.01    147.39 o 
  -2   4   1       19.68       15.77      5.25 o 
   0   4   1      132.05      116.18     27.54 o 
   2   4   1      185.03      153.94     28.46 o 
   4   4   1       79.91       81.81     14.43 o 
   6   4   1      527.76      555.97     51.42 o 
   8   4   1       66.28       54.24     17.95 o 
  10   4   1     1513.97     1704.95    125.69 o 
  12   4   1       14.44       34.60     21.15 o 
  14   4   1     1291.54     1409.53     95.00 o 
  16   4   1      213.87      243.72     56.85 o 
  18   4   1      430.07      419.76     74.22 o 
  20   4   1       62.86       48.47     20.93 o 
  22   4   1       87.20      125.72     32.62 o 
  24   4   1       29.43       11.57     20.63 o 
  26   4   1        7.70       23.60     17.53 o 
  28   4   1       75.54       53.94     26.60 o 
  30   4   1       11.90       25.79     20.28 o 
  32   4   1       72.32       70.14     38.25 o 
 -27   5   1      119.08      106.72     52.96 o 
 -25   5   1      589.70      404.46    150.05 o 
 -23   5   1       31.15       35.29     22.53 o 
 -21   5   1      372.14      337.60     98.49 o 
 -19   5   1       57.87       68.33     23.50 o 
 -17   5   1      304.17      327.03     46.63 o 
 -15   5   1       10.00       17.28     16.31 o 
 -13   5   1      364.06      411.97     66.37 o 
 -11   5   1      891.79     1033.01     58.73 o 
  -9   5   1      916.48      957.43     95.77 o 
  -7   5   1        2.57       29.66     17.27 o 
  -5   5   1      228.67      216.87     46.48 o 
  -3   5   1        0.03        6.63     10.64 o 
  -1   5   1       14.96       17.47     16.29 o 
   1   5   1       10.13       12.74     13.91 o 
   3   5   1       18.15       32.91     18.86 o 
   5   5   1     1764.02     2042.02    143.49 o 
   7   5   1      682.28      758.32     79.42 o 
   9   5   1       35.54       40.40     22.63 o 
  11   5   1       75.66       50.25     16.57 o 
  13   5   1       59.03       50.47     24.59 o 
  15   5   1      188.32      128.93     42.96 o 
  17   5   1        3.16       21.80     15.51 o 
  19   5   1      462.89      491.81    129.94 o 
  21   5   1      121.32      129.28     47.45 o 
  23   5   1      163.97      145.74     50.16 o 
  25   5   1       19.72       42.31     26.17 o 
  27   5   1      124.54       87.63     55.88 o 
 -20   6   1       18.64        3.08     22.22 o 
 -18   6   1        3.45       26.28     36.23 o 
 -16   6   1       48.84       78.72     39.63 o 
 -14   6   1       26.04       23.09     24.44 o 
 -12   6   1       18.37       31.68     29.36 o 
 -10   6   1      101.92       76.72     49.47 o 
  -8   6   1      186.99      160.71     47.39 o 
  -6   6   1      164.61      154.56     50.38 o 
  -4   6   1      158.20      140.32     41.80 o 
  -2   6   1        0.03       11.59     12.93 o 
   0   6   1      257.76      279.54     93.00 o 
   2   6   1       81.33      133.66     55.75 o 
   4   6   1      461.92      497.95    163.95 o 
   6   6   1       12.73       12.81     28.55 o 
   8   6   1      109.90      117.98     73.59 o 
  10   6   1      121.86       95.59     47.96 o 
  12   6   1        9.45       10.16     27.30 o 
  14   6   1      161.75      245.75    109.49 o 
  16   6   1      103.90      107.98     45.04 o 
  18   6   1       98.61      119.33     68.61 o 
 -40   0   2       51.85       39.36     43.58 o 
 -38   0   2      230.03      188.61     79.27 o 
 -36   0   2      289.48      312.40     82.93 o 
 -34   0   2      308.93      322.68     88.89 o 
 -32   0   2     2053.68     2197.28     87.36 o 
 -30   0   2       15.59       27.71     34.30 o 
 -28   0   2     1372.03     1281.21    142.89 o 
 -26   0   2     2491.99     2477.31    245.64 o 
 -24   0   2     4629.72     4526.08    830.42 o 
 -22   0   2      942.28      796.05     85.45 o 
 -20   0   2     1231.50     1305.98     95.04 o 
 -18   0   2     2811.62     3073.25    109.98 o 
 -16   0   2       26.47       26.28     24.73 o 
 -14   0   2       10.05       17.49     17.20 o 
 -12   0   2      486.22      524.66     34.72 o 
 -10   0   2     3306.10     3245.35     42.34 o 
  -8   0   2      791.35      676.50     38.73 o 
  -6   0   2    52113.75    53943.92    789.87 o 
  -4   0   2     8301.21     7705.34     51.95 o 
  -2   0   2    13043.95    12195.06     88.96 o 
   0   0   2     6341.04     6134.02    110.89 o 
   2   0   2      603.96      572.00     23.46 o 
   4   0   2    53546.02    53163.92    659.79 o 
   6   0   2    31983.23    31795.37    141.02 o 
   8   0   2     6285.94     6038.87     46.54 o 
  10   0   2     7555.27     7032.17    161.47 o 
  12   0   2     3763.77     3686.23    142.45 o 
  14   0   2     1137.20     1057.56     55.44 o 
  16   0   2     2547.76     2443.93    151.69 o 
  18   0   2     1294.20     1207.08     95.47 o 
  20   0   2      681.20      677.79     71.09 o 
  22   0   2      673.49      776.67    103.21 o 
  24   0   2       18.77       14.75     25.87 o 
  26   0   2     2011.48     2188.11    216.41 o 
  28   0   2     2438.17     2812.97    179.96 o 
  30   0   2       66.98      102.41     36.57 o 
  32   0   2       31.93       68.30     43.42 o 
  34   0   2      262.91      285.05     83.55 o 
  36   0   2      241.97      283.78     96.34 o 
  38   0   2        0.51       31.88     34.08 o 
  40   0   2       31.02       34.72     27.43 o 
 -41   1   2       23.53       20.52     16.07 o 
 -39   1   2      193.69      183.02     60.88 o 
 -37   1   2       48.25       45.05     18.89 o 
 -35   1   2      177.04      171.65     34.11 o 
 -33   1   2      359.06      332.80     62.49 o 
 -31   1   2      305.72      276.72     48.01 o 
 -29   1   2     1625.01     1648.55    104.92 o 
 -27   1   2       25.84       76.25     20.96 o 
 -25   1   2      120.98      123.09     28.33 o 
 -23   1   2      392.93      448.01     69.85 o 
 -21   1   2     1082.53     1061.98     71.61 o 
 -19   1   2      547.18      576.66     45.04 o 
 -17   1   2     4985.58     5185.34    154.16 o 
 -15   1   2      874.11      979.76     47.70 o 
 -13   1   2      907.50      865.04     36.21 o 
 -11   1   2     6296.83     6754.87    148.55 o 
  -9   1   2       30.41       37.13      7.38 o 
  -7   1   2      308.00      268.06     19.12 o 
  -5   1   2    10458.47    10638.40     89.28 o 
  -3   1   2    16236.80    16755.93     74.47 o 
  -1   1   2    21044.83    21884.87     70.58 o 
   1   1   2    42226.74    42687.80   1462.52 o 
   3   1   2    10158.03     9861.39    168.98 o 
   5   1   2    27339.38    27183.45    394.56 o 
   7   1   2     4663.56     4513.30     79.85 o 
   9   1   2     9442.48     9778.98     82.56 o 
  11   1   2      282.28      223.00     20.04 o 
  13   1   2      750.89      745.04     39.05 o 
  15   1   2        0.00       12.34      6.46 o 
  17   1   2        0.96       12.41     11.43 o 
  19   1   2     1545.06     1433.65     72.67 o 
  21   1   2      308.97      336.89     51.35 o 
  23   1   2     1311.85     1320.39     86.04 o 
  25   1   2      261.58      271.48     35.87 o 
  27   1   2     3055.10     3540.10    136.50 o 
  29   1   2      682.82      798.32     82.93 o 
  31   1   2       26.53       36.94     20.24 o 
  33   1   2      188.23      221.18     39.53 o 
  35   1   2       24.08       29.24     17.94 o 
  37   1   2      425.14      426.25     75.99 o 
  39   1   2      236.68      265.71     65.72 o 
 -38   2   2        2.30       29.87     18.35 o 
 -36   2   2        0.62       19.38     14.28 o 
 -34   2   2       19.86       32.03     12.92 o 
 -32   2   2      113.25      121.20     29.16 o 
 -30   2   2      622.12      615.74     99.95 o 
 -28   2   2       97.27       99.23     25.02 o 
 -26   2   2      254.90      240.39     46.53 o 
 -24   2   2       20.44       25.15     14.96 o 
 -22   2   2        5.38       27.80     12.48 o 
 -20   2   2      545.31      514.82     56.59 o 
 -18   2   2     1559.82     1605.47     94.82 o 
 -16   2   2     1130.62     1218.93     54.18 o 
 -14   2   2     1904.20     1903.95     80.53 o 
 -12   2   2       39.59       67.00     12.34 o 
 -10   2   2      413.40      409.55     30.68 o 
  -8   2   2     6668.54     6853.39    262.47 o 
  -6   2   2     1264.81     1229.54     37.11 o 
  -4   2   2       81.22       90.49     11.57 o 
  -2   2   2      133.17      123.68     13.11 o 
   0   2   2     2920.04     2805.34     85.08 o 
   2   2   2      825.13      783.66     18.89 o 
   4   2   2      456.44      409.01     15.23 o 
   6   2   2        1.03        8.01      4.23 o 
   8   2   2     6008.71     6432.79     68.86 o 
  10   2   2      529.60      519.83     31.88 o 
  12   2   2      174.76      175.05     19.89 o 
  14   2   2     2903.23     2943.49     78.09 o 
  16   2   2      528.86      525.98     32.21 o 
  18   2   2      393.12      439.21     53.48 o 
  20   2   2        9.11       27.92     14.45 o 
  22   2   2       31.82       48.40     17.69 o 
  24   2   2     3645.47     3820.27    316.85 o 
  26   2   2        8.05        9.26     11.86 o 
  28   2   2      132.75      110.02     28.60 o 
  30   2   2       60.89       48.54     22.24 o 
  32   2   2      427.28      484.43     55.38 o 
  34   2   2       29.38       33.53     15.40 o 
  36   2   2      148.79      114.45     35.19 o 
  38   2   2       79.12       86.95     34.02 o 
 -37   3   2        0.12       10.67     13.66 o 
 -35   3   2       57.49       47.22     22.04 o 
 -33   3   2      528.64      516.34     82.32 o 
 -31   3   2      214.81      193.33     48.04 o 
 -29   3   2        0.00       18.11     11.65 o 
 -27   3   2      330.08      361.13     67.36 o 
 -25   3   2        2.96       21.51     16.85 o 
 -23   3   2       95.63       85.74     22.08 o 
 -21   3   2      731.88      760.68     77.60 o 
 -19   3   2     1101.71     1185.33     73.28 o 
 -17   3   2      193.22      184.13     28.85 o 
 -15   3   2       41.19       24.25      9.49 o 
 -13   3   2        0.99       10.26      6.62 o 
 -11   3   2     3093.34     3031.76    206.84 o 
  -9   3   2      171.12      165.12     18.68 o 
  -7   3   2     1096.23     1209.14     51.55 o 
  -5   3   2     1066.95     1139.13     32.34 o 
  -3   3   2      735.58      743.81     33.89 o 
  -1   3   2        0.93       10.28      4.99 o 
   1   3   2     1373.50     1377.05     40.21 o 
   3   3   2       75.76       81.06     14.35 o 
   5   3   2      472.52      516.26     31.23 o 
   7   3   2      147.37      161.76     26.25 o 
   9   3   2      201.30      187.88     26.47 o 
  11   3   2       54.64       34.56      6.64 o 
  13   3   2       37.90       32.92      9.21 o 
  15   3   2        9.34       16.10      7.29 o 
  17   3   2        0.32        7.30      4.68 o 
  19   3   2        3.41       21.30     12.12 o 
  21   3   2     2345.40     2325.45    115.90 o 
  23   3   2       77.35       58.65     16.43 o 
  25   3   2      291.76      233.50     44.43 o 
  27   3   2        2.74       13.68     12.24 o 
  29   3   2       20.49       24.57     16.88 o 
  31   3   2       83.75       59.13     24.73 o 
  33   3   2       57.40       76.43     41.77 o 
  35   3   2      288.27      265.16    119.55 o 
 -32   4   2        0.29       22.77     16.46 o 
 -30   4   2        5.08       28.16     20.45 o 
 -28   4   2      121.70       70.11     27.49 o 
 -26   4   2      232.79      236.17     39.05 o 
 -24   4   2       41.52       40.18     20.17 o 
 -22   4   2      474.03      408.99     55.38 o 
 -20   4   2      761.26      809.87     92.62 o 
 -18   4   2       87.67       68.03     20.82 o 
 -16   4   2      452.42      430.64     50.61 o 
 -14   4   2     1471.94     1562.31     98.31 o 
 -12   4   2      722.40      733.20     61.33 o 
 -10   4   2     1369.23     1495.60     85.77 o 
  -8   4   2        0.44        8.09      5.11 o 
  -6   4   2      143.69      143.34     17.87 o 
  -4   4   2        0.30        4.17      5.79 o 
  -2   4   2       47.43       32.11      5.54 o 
   0   4   2      877.29      735.91     76.03 o 
   2   4   2       58.11       36.04      7.76 o 
   4   4   2     2119.12     2235.85    174.27 o 
   6   4   2      681.34      645.41     72.42 o 
   8   4   2      199.20      186.80     44.75 o 
  10   4   2       83.76       78.59     17.08 o 
  12   4   2      515.63      426.66     69.47 o 
  14   4   2      570.67      617.17     82.07 o 
  16   4   2      183.72      184.24     38.93 o 
  18   4   2     2203.56     2148.36    361.19 o 
  20   4   2      123.21      145.11     43.33 o 
  22   4   2      280.26      318.14     85.81 o 
  24   4   2      212.03      185.18     68.46 o 
  26   4   2       31.97       45.84     29.70 o 
  28   4   2        4.89       13.04     18.77 o 
  30   4   2        0.25        7.14     13.73 o 
  32   4   2      195.91      172.35     63.08 o 
 -27   5   2      427.06      297.33    126.93 o 
 -25   5   2      199.80       96.34     48.74 o 
 -23   5   2      271.03      183.03     56.66 o 
 -21   5   2        1.29       18.31     14.04 o 
 -19   5   2       76.61       59.19     21.08 o 
 -17   5   2        7.27       17.60     12.31 o 
 -15   5   2     1443.99     1601.81    109.13 o 
 -13   5   2       22.25       25.48     15.47 o 
 -11   5   2        6.00       12.09      8.43 o 
  -9   5   2        0.02        8.43     12.63 o 
  -7   5   2      256.88      293.30     59.94 o 
  -5   5   2       92.24      101.44     31.64 o 
  -3   5   2      719.99      761.40    118.69 o 
  -1   5   2      772.77      874.91    110.29 o 
   1   5   2      348.01      312.02     95.52 o 
   3   5   2      260.37      254.91     56.07 o 
   5   5   2      960.38      865.91     84.41 o 
   7   5   2      189.67      183.99     40.78 o 
   9   5   2       83.76       84.46     33.38 o 
  11   5   2        3.08       11.34     16.35 o 
  13   5   2      125.64       99.69     30.98 o 
  15   5   2        1.52        7.98     17.51 o 
  17   5   2      569.15      576.90    226.73 o 
  19   5   2       53.88       83.34     36.19 o 
  21   5   2        1.04       25.68     19.73 o 
  23   5   2       96.82      104.44     35.41 o 
  25   5   2       47.92       44.28     38.33 o 
  27   5   2       14.28       37.93     27.69 o 
 -20   6   2       60.06       60.18     48.12 o 
 -18   6   2       19.70       15.73     27.36 o 
 -16   6   2      234.61      167.83    103.11 o 
 -14   6   2       26.81       47.85     30.49 o 
 -12   6   2       75.87       34.50     28.93 o 
 -10   6   2      116.24      109.36     34.95 o 
  -8   6   2     2518.81     2789.24    149.69 o 
  -6   6   2       29.41       52.77     32.28 o 
  -4   6   2      288.56      300.52     78.08 o 
  -2   6   2       34.62       68.23     58.07 o 
   0   6   2      839.36     1053.70    190.45 o 
   2   6   2      274.69      378.98    116.14 o 
   4   6   2      103.53      129.01     74.94 o 
   6   6   2      185.55      236.50    104.08 o 
   8   6   2      513.02      537.26    189.25 o 
  10   6   2        4.36       16.65     24.87 o 
  12   6   2      158.90      140.04     95.87 o 
  14   6   2       38.83       10.11     22.06 o 
  16   6   2      146.89      177.83    102.14 o 
  18   6   2       62.80       64.56     41.25 o 
 -41   1   3       24.85       25.35     14.39 o 
 -39   1   3      137.86      141.24     37.19 o 
 -37   1   3      272.72      222.36     51.55 o 
 -35   1   3      174.41      180.07     39.87 o 
 -33   1   3       73.80       63.99     21.93 o 
 -31   1   3        9.75       22.03     15.97 o 
 -29   1   3     1502.44     1455.12     83.20 o 
 -27   1   3       22.33       27.33     18.17 o 
 -25   1   3      579.35      505.99     70.18 o 
 -23   1   3      817.00      814.81     70.07 o 
 -21   1   3      568.14      569.52     66.24 o 
 -19   1   3      796.41      692.55     40.77 o 
 -17   1   3     2008.33     2174.19     65.66 o 
 -15   1   3      144.96      203.46     42.62 o 
 -13   1   3       30.47       29.18      9.70 o 
 -11   1   3      303.73      256.36     22.21 o 
  -9   1   3      316.70      252.40     19.57 o 
  -7   1   3    10275.82    10754.36     83.34 o 
  -5   1   3     9002.25     9207.57    231.15 o 
  -3   1   3     7335.93     7033.25    132.96 o 
  -1   1   3     6148.25     6158.62     42.52 o 
   1   1   3     6922.84     6217.34    234.08 o 
   3   1   3    41093.49    42408.97   1794.97 o 
   5   1   3       45.90       44.76      6.25 o 
   7   1   3    25196.65    26239.37    247.50 o 
   9   1   3     1281.61     1343.99     36.16 o 
  11   1   3     4368.51     4115.58    147.48 o 
  13   1   3      533.74      494.61     29.82 o 
  15   1   3       61.58       83.67     16.47 o 
  17   1   3      236.47      272.31     43.38 o 
  19   1   3     1809.94     1704.88     91.00 o 
  21   1   3       12.40       20.56     10.58 o 
  23   1   3      383.35      434.85     67.78 o 
  25   1   3       78.56       78.55     22.91 o 
  27   1   3     1404.68     1529.04    101.85 o 
  29   1   3      129.85      155.58     31.29 o 
  31   1   3      775.71      814.12    108.11 o 
  33   1   3       21.35       34.46     20.05 o 
  35   1   3      448.45      406.26     80.64 o 
  37   1   3        3.97       11.88     16.04 o 
  39   1   3      339.80      273.19     92.27 o 
 -38   2   3       38.72       41.24     16.53 o 
 -36   2   3       73.71       69.90     25.86 o 
 -34   2   3      177.16      170.42     43.10 o 
 -32   2   3        7.33       23.36     11.85 o 
 -30   2   3     1102.94     1164.71     83.43 o 
 -28   2   3       20.72       19.84     12.57 o 
 -26   2   3      367.36      406.29     71.71 o 
 -24   2   3        3.70       21.54     17.15 o 
 -22   2   3      949.60      891.86     70.63 o 
 -20   2   3       28.33       29.45     14.15 o 
 -18   2   3      117.39      107.08     25.11 o 
 -16   2   3      159.83      184.76     34.92 o 
 -14   2   3      598.31      674.27     39.16 o 
 -12   2   3     4112.83     4445.36    233.03 o 
 -10   2   3        3.92        4.35      6.54 o 
  -8   2   3      929.67      956.94     41.55 o 
  -6   2   3     2811.67     2746.02    101.36 o 
  -4   2   3     1029.12     1079.21     29.91 o 
  -2   2   3     1188.87     1179.10     30.88 o 
   0   2   3      781.60      802.12     26.49 o 
   2   2   3      462.66      511.80     16.84 o 
   4   2   3     2673.73     2547.21     68.50 o 
   6   2   3     1359.46     1408.73     45.13 o 
   8   2   3      160.54      206.27     18.06 o 
  10   2   3     1204.24     1243.16     35.54 o 
  12   2   3     1284.98     1230.61     47.09 o 
  14   2   3        2.30        9.46      4.77 o 
  16   2   3       51.77       71.99     14.01 o 
  18   2   3      111.76       99.56     20.05 o 
  20   2   3       55.38       55.01     16.89 o 
  22   2   3        1.91       15.20     13.25 o 
  24   2   3      242.91      243.90     40.57 o 
  26   2   3      455.46      465.49     54.45 o 
  28   2   3      111.49      101.96     26.83 o 
  30   2   3        2.07       18.81     16.23 o 
  32   2   3       11.66       23.35     13.47 o 
  34   2   3       80.17       83.61     29.86 o 
  36   2   3      348.80      355.01    103.31 o 
 -37   3   3       14.07       42.68     22.69 o 
 -35   3   3       10.31       11.72      7.51 o 
 -33   3   3      200.10      171.20     48.90 o 
 -31   3   3      234.90      251.96     62.86 o 
 -29   3   3      212.56      252.87     46.39 o 
 -27   3   3      225.78      227.52     37.36 o 
 -25   3   3     1106.37     1132.22     82.34 o 
 -23   3   3      193.29      205.67     35.59 o 
 -21   3   3      183.96      188.74     34.28 o 
 -19   3   3      204.94      233.92     40.69 o 
 -17   3   3      940.47      916.51     73.30 o 
 -15   3   3     1285.66     1313.00     77.08 o 
 -13   3   3       86.81       94.95     14.39 o 
 -11   3   3      339.66      362.64     39.20 o 
  -9   3   3       74.58       64.17     10.94 o 
  -7   3   3      509.19      576.16     31.71 o 
  -5   3   3       42.79       37.19      6.11 o 
  -3   3   3     5022.22     5404.91    170.27 o 
  -1   3   3      904.35      882.47     39.19 o 
   1   3   3      184.17      199.91     18.15 o 
   3   3   3      934.43      810.75     27.00 o 
   5   3   3     1040.38     1053.52     51.48 o 
   7   3   3      718.08      768.90     37.02 o 
   9   3   3       95.28       75.18      8.78 o 
  11   3   3     1531.27     1486.49     61.93 o 
  13   3   3      136.20      118.36     15.86 o 
  15   3   3      792.10      703.56     44.79 o 
  17   3   3      635.65      615.20     56.02 o 
  19   3   3       20.92       19.39     11.36 o 
  21   3   3       59.05       44.35     12.95 o 
  23   3   3      139.93      159.25     32.33 o 
  25   3   3      193.55      171.84     34.76 o 
  27   3   3      148.92      160.02     41.23 o 
  29   3   3      104.07       90.77     31.41 o 
  31   3   3       61.28       57.29     25.95 o 
  33   3   3       33.03       40.52     32.77 o 
  35   3   3       62.71      109.25     45.48 o 
 -32   4   3        0.25       17.16     11.78 o 
 -30   4   3      139.16      132.58     33.77 o 
 -28   4   3       22.76       29.86     17.86 o 
 -26   4   3        9.09       17.22     26.46 o 
 -24   4   3      964.72     1045.75     99.89 o 
 -22   4   3      236.41      228.59     53.31 o 
 -20   4   3      467.60      515.31     79.38 o 
 -18   4   3      397.16      375.68     58.07 o 
 -16   4   3     1003.57     1082.10     72.21 o 
 -14   4   3      604.60      618.34     62.89 o 
 -12   4   3        9.26       20.19      9.61 o 
 -10   4   3       32.75       30.09      9.67 o 
  -8   4   3        2.30        4.61      4.06 o 
  -6   4   3        7.99       13.89      6.55 o 
  -4   4   3       36.60       28.95      7.04 o 
  -2   4   3      542.35      481.81     36.33 o 
   0   4   3      736.42      589.90     62.26 o 
   2   4   3       36.44       31.63      9.72 o 
   4   4   3      570.17      452.03     71.47 o 
   6   4   3        7.19        3.35      5.54 o 
   8   4   3     3253.26     3810.83    233.81 o 
  10   4   3      316.24      318.78     78.54 o 
  12   4   3      650.22      688.48     62.76 o 
  14   4   3      624.20      552.53    117.45 o 
  16   4   3        1.08        9.35     16.49 o 
  18   4   3      181.83      127.76     43.93 o 
  20   4   3        2.35       17.80     15.40 o 
  22   4   3        2.98        9.71     20.00 o 
  24   4   3        2.68       10.86     23.11 o 
  26   4   3        4.14       39.86     29.11 o 
  28   4   3       31.97       63.90     36.87 o 
  30   4   3      172.75      173.35     53.71 o 
 -27   5   3        3.28       22.64     17.95 o 
 -25   5   3      151.36      116.13     35.81 o 
 -23   5   3      128.63       72.13     31.34 o 
 -21   5   3       73.33       61.24     25.93 o 
 -19   5   3      633.78      565.85     94.35 o 
 -17   5   3      264.81      193.99     49.38 o 
 -15   5   3      372.13      336.01     65.09 o 
 -13   5   3       15.42       20.62     13.75 o 
 -11   5   3      271.92      253.73     59.60 o 
  -9   5   3      406.24      446.43     80.69 o 
  -7   5   3      130.83      128.98     34.91 o 
  -5   5   3     2495.78     2756.30    253.84 o 
  -3   5   3       85.28       93.12     36.91 o 
  -1   5   3        0.01        6.83      9.67 o 
   1   5   3     1160.72     1252.08    118.46 o 
   3   5   3      154.98      141.31     27.85 o 
   5   5   3       25.35       11.05     12.89 o 
   7   5   3      346.09      355.94     79.78 o 
   9   5   3      347.12      302.77     68.50 o 
  11   5   3      245.50      218.27     77.54 o 
  13   5   3       48.52       47.27     29.88 o 
  15   5   3        0.33       15.50     18.56 o 
  17   5   3       34.31       48.88     33.76 o 
  19   5   3       29.30       21.65     23.51 o 
  21   5   3        7.56       17.78     16.83 o 
  23   5   3      165.90      157.11     68.19 o 
  25   5   3       92.42       73.86     41.47 o 
 -18   6   3        8.14        9.30     18.82 o 
 -16   6   3      182.34      113.28     80.83 o 
 -14   6   3       31.83       20.23     26.31 o 
 -12   6   3       34.12       48.64     20.04 o 
 -10   6   3        0.03        1.78     15.95 o 
  -8   6   3      126.80      148.26     61.10 o 
  -6   6   3       89.25      125.01     51.85 o 
  -4   6   3        5.68       44.71     50.23 o 
  -2   6   3      194.67      213.79     91.05 o 
   0   6   3       43.41       76.02     44.44 o 
   2   6   3        1.46       26.28     32.98 o 
   4   6   3       66.31       80.56     56.56 o 
   6   6   3        1.67       -5.95     20.55 o 
   8   6   3       45.32       41.69     39.79 o 
  10   6   3       88.66      128.68     62.72 o 
  12   6   3       58.40       72.45     55.42 o 
  14   6   3      115.62      114.46     84.46 o 
  16   6   3       25.78       56.66     57.69 o 
  18   6   3       17.60       29.31     35.96 o 
 -40   0   4      685.89      721.80    143.44 o 
 -38   0   4        5.24       12.34     19.61 o 
 -36   0   4       30.98       73.48     28.63 o 
 -34   0   4      418.85      408.23     97.54 o 
 -32   0   4     1409.89     1439.77    162.43 o 
 -30   0   4      852.51      806.98    123.05 o 
 -28   0   4      335.45      370.88    100.86 o 
 -26   0   4      118.52      126.01     48.48 o 
 -24   0   4      396.69      369.96    105.75 o 
 -22   0   4      699.30      638.47     72.57 o 
 -20   0   4      105.56      163.64     49.39 o 
 -18   0   4       29.53       15.01     13.65 o 
 -16   0   4      427.55      429.10     47.63 o 
 -14   0   4     6271.94     6399.93    322.16 o 
 -12   0   4     2003.59     1943.36    109.98 o 
 -10   0   4     9983.18    10266.21     99.56 o 
  -8   0   4    19419.29    19851.07    176.79 o 
  -6   0   4     7240.75     7055.23    113.83 o 
  -4   0   4     1448.40     1363.68     37.85 o 
  -2   0   4     2641.49     2575.23     75.33 o 
   0   0   4    15822.78    14887.52    251.31 o 
   2   0   4      173.86      176.54     27.99 o 
   4   0   4     3499.66     3451.21     94.15 o 
   6   0   4    11270.49    10804.52     58.19 o 
   8   0   4     7488.87     7281.12    125.94 o 
  10   0   4        8.83       11.56      8.00 o 
  12   0   4      386.24      432.22     49.63 o 
  14   0   4     2354.57     2387.22    122.46 o 
  16   0   4     1232.25     1231.99     71.35 o 
  18   0   4     2302.85     2235.11    177.11 o 
  20   0   4      359.47      417.63     93.16 o 
  22   0   4     3427.36     3505.25    108.71 o 
  24   0   4     1425.99     1351.73    159.33 o 
  26   0   4     1057.12     1208.37    151.42 o 
  28   0   4       51.62       73.87     28.57 o 
  30   0   4      275.61      288.95     63.56 o 
  32   0   4     1222.46     1414.49    154.94 o 
  34   0   4      147.28      192.60     54.24 o 
  36   0   4      403.99      422.55    103.07 o 
  38   0   4      320.66      422.45    138.03 o 
 -39   1   4        0.54       14.25      9.39 o 
 -37   1   4        6.30       21.77     13.16 o 
 -35   1   4        6.64       25.25     15.45 o 
 -33   1   4      141.02      123.87     29.85 o 
 -31   1   4        1.30       17.16     12.45 o 
 -29   1   4       78.91       57.14     16.09 o 
 -27   1   4     1508.26     1430.76     97.19 o 
 -25   1   4     1168.23     1152.81     90.58 o 
 -23   1   4     3235.26     3179.95    182.45 o 
 -21   1   4      281.42      298.17     41.75 o 
 -19   1   4       21.63       27.17     14.59 o 
 -17   1   4      523.80      450.15     33.63 o 
 -15   1   4      904.45      889.31     52.00 o 
 -13   1   4      848.59      792.77     41.68 o 
 -11   1   4     5029.84     5301.00    143.41 o 
  -9   1   4       26.81       31.11      8.03 o 
  -7   1   4     4698.05     4933.52    126.19 o 
  -5   1   4      792.43      752.06     34.92 o 
  -3   1   4      230.81      230.73     19.20 o 
  -1   1   4     3486.86     3383.41     83.51 o 
   1   1   4     1149.11     1062.89     34.54 o 
   3   1   4      728.00      693.03     20.55 o 
   5   1   4    21272.71    20494.41    342.48 o 
   7   1   4      846.31      822.36     26.11 o 
   9   1   4     6954.74     7015.93    164.72 o 
  11   1   4       79.44       91.80     14.89 o 
  13   1   4       83.41       66.59     12.25 o 
  15   1   4     1565.29     1559.22     59.58 o 
  17   1   4      607.43      594.21     55.05 o 
  19   1   4        2.67       13.81     11.58 o 
  21   1   4        3.14       17.31     12.82 o 
  23   1   4       64.39       79.49     17.59 o 
  25   1   4     1362.45     1397.69     92.75 o 
  27   1   4       84.01      100.20     23.59 o 
  29   1   4      140.16      114.77     27.95 o 
  31   1   4      746.42      878.50    106.74 o 
  33   1   4        3.71       19.59     10.30 o 
  35   1   4      219.33      249.40     55.21 o 
  37   1   4      154.82      163.40     60.81 o 
 -38   2   4       29.79       31.78     17.76 o 
 -36   2   4        4.11       32.61     17.41 o 
 -34   2   4      174.34      179.12     45.06 o 
 -32   2   4       73.14       50.43     22.21 o 
 -30   2   4      261.32      209.96     41.30 o 
 -28   2   4     1530.37     1498.71     80.18 o 
 -26   2   4     1314.26     1209.17     73.39 o 
 -24   2   4       17.14       20.68     14.79 o 
 -22   2   4     1272.56     1213.64     89.11 o 
 -20   2   4     1710.67     1712.97    110.88 o 
 -18   2   4      394.78      420.66     60.69 o 
 -16   2   4      150.14      184.87     31.56 o 
 -14   2   4      363.21      365.46     39.68 o 
 -12   2   4      115.48      150.50     29.58 o 
 -10   2   4       61.02       67.52     10.88 o 
  -8   2   4      543.21      496.85     27.03 o 
  -6   2   4      764.54      763.06     33.12 o 
  -4   2   4        1.38        4.26      4.95 o 
  -2   2   4      250.30      272.25     18.70 o 
   0   2   4       51.70       58.43      9.25 o 
   2   2   4     4152.37     4362.04    157.57 o 
   4   2   4    11853.20    13166.81    361.60 o 
   6   2   4    11547.92    13459.72    290.21 o 
   8   2   4      334.29      341.48     33.92 o 
  10   2   4     7229.35     7902.20    365.58 o 
  12   2   4       56.58       39.91      7.75 o 
  14   2   4     1191.99     1146.24     59.86 o 
  16   2   4      343.57      316.71     40.10 o 
  18   2   4     1030.43     1001.24     58.07 o 
  20   2   4       39.57       75.34     17.24 o 
  22   2   4      881.86      850.39     96.05 o 
  24   2   4      134.01      127.99     26.27 o 
  26   2   4      748.59      831.51     78.70 o 
  28   2   4      863.33      763.80     83.61 o 
  30   2   4       17.00       17.67     11.35 o 
  32   2   4       11.35        6.36     12.54 o 
  34   2   4      294.94      261.80     70.72 o 
  36   2   4        3.85       18.19     17.10 o 
 -37   3   4       37.54       45.06     21.37 o 
 -35   3   4        8.32       15.49     14.47 o 
 -33   3   4       46.86       41.22     13.97 o 
 -31   3   4       36.13       25.35     14.41 o 
 -29   3   4      399.47      416.05     63.16 o 
 -27   3   4      418.55      417.25     72.67 o 
 -25   3   4       42.90       48.40     15.08 o 
 -23   3   4        2.74       26.88     14.95 o 
 -21   3   4      448.43      456.34     71.41 o 
 -19   3   4       62.59       69.33     19.89 o 
 -17   3   4     1664.38     1682.52    108.65 o 
 -15   3   4      665.64      673.19     59.70 o 
 -13   3   4      286.86      297.61     55.07 o 
 -11   3   4     2181.33     2316.04    147.46 o 
  -9   3   4      140.84      132.86     18.32 o 
  -7   3   4      155.16      164.83     20.10 o 
  -5   3   4        0.18        8.79      5.47 o 
  -3   3   4      934.13      883.83     31.22 o 
  -1   3   4        0.52        7.63      4.46 o 
   1   3   4     1585.24     1542.37     83.64 o 
   3   3   4       12.09       14.45      4.38 o 
   5   3   4       14.63       23.23      7.18 o 
   7   3   4      102.46       88.61     20.09 o 
   9   3   4      442.77      471.09     52.88 o 
  11   3   4      101.99       91.47     14.87 o 
  13   3   4      171.10      140.69     19.98 o 
  15   3   4      707.96      593.30     41.29 o 
  17   3   4     1984.99     1736.76    109.65 o 
  19   3   4      129.83       96.35     21.39 o 
  21   3   4      432.14      314.63     54.88 o 
  23   3   4        0.05       12.90     10.75 o 
  25   3   4       77.48       88.52     30.07 o 
  27   3   4       88.11       61.81     26.02 o 
  29   3   4       37.12       47.79     21.36 o 
  31   3   4       12.59       27.68     27.15 o 
  33   3   4        0.21       15.76     28.05 o 
 -32   4   4        0.87       15.54     11.35 o 
 -30   4   4       14.66       23.69     16.35 o 
 -28   4   4       46.33       41.10     22.92 o 
 -26   4   4       47.01       30.43     18.17 o 
 -24   4   4       62.62       54.61     16.07 o 
 -22   4   4        5.03       17.72     15.03 o 
 -20   4   4       31.84       41.06     15.92 o 
 -18   4   4     2898.26     3172.63    105.67 o 
 -16   4   4     1744.55     1959.68     92.44 o 
 -14   4   4     1035.03     1013.09     73.75 o 
 -12   4   4       70.65       81.16     18.29 o 
 -10   4   4        5.09       22.08     10.61 o 
  -8   4   4     1905.66     2054.25    104.14 o 
  -6   4   4       53.74       61.95     10.90 o 
  -4   4   4      269.48      215.90     27.24 o 
  -2   4   4      867.63      693.38     54.34 o 
   0   4   4       15.06       16.92      8.49 o 
   2   4   4      199.00      178.93     31.60 o 
   4   4   4      168.09      118.73     41.72 o 
   6   4   4      125.88      106.21     31.35 o 
   8   4   4      440.87      440.34     99.48 o 
  10   4   4       32.17       23.73     23.20 o 
  12   4   4      516.19      538.75    118.21 o 
  14   4   4     1346.14     1323.86    131.16 o 
  16   4   4     1761.58     1649.23    125.07 o 
  18   4   4        1.20       19.51     21.27 o 
  20   4   4      221.11      250.02     69.35 o 
  22   4   4        7.85       23.98     18.49 o 
  24   4   4      443.59      447.74    112.04 o 
  26   4   4       77.55       96.68     41.81 o 
  28   4   4        0.36       10.15     26.90 o 
  30   4   4      181.28      239.91     70.93 o 
 -27   5   4      367.19      272.71     73.04 o 
 -25   5   4       29.78       25.38     16.17 o 
 -23   5   4        4.94       14.82     14.31 o 
 -21   5   4      182.96      162.84     34.76 o 
 -19   5   4      220.82      158.15     43.67 o 
 -17   5   4      188.47      157.49     42.66 o 
 -15   5   4       23.02       15.28     12.03 o 
 -13   5   4      502.93      538.23     88.00 o 
 -11   5   4      193.83      172.46     49.20 o 
  -9   5   4      654.16      743.00    115.20 o 
  -7   5   4       34.41       27.57     16.75 o 
  -5   5   4       42.39       13.84     12.30 o 
  -3   5   4     1271.87     1283.32    294.06 o 
  -1   5   4        0.29        7.27     11.06 o 
   1   5   4      329.81      281.55    103.14 o 
   3   5   4      963.47      923.99    167.37 o 
   5   5   4       22.82       34.35     25.52 o 
   7   5   4      296.79      272.37     69.47 o 
   9   5   4      118.78      114.71     36.12 o 
  11   5   4      150.23      154.32     37.11 o 
  13   5   4      121.98      135.19     49.90 o 
  15   5   4      602.42      603.73    130.45 o 
  17   5   4        5.67       11.84     17.04 o 
  19   5   4      278.86      284.21     86.76 o 
  21   5   4       50.61       58.51     34.95 o 
  23   5   4       68.03       48.15     30.39 o 
  25   5   4        9.02       21.48     17.41 o 
 -18   6   4        2.34        5.03     15.25 o 
 -16   6   4        1.22        2.65     33.85 o 
 -12   6   4       13.61       19.79     21.79 o 
 -10   6   4       20.36       43.80     35.52 o 
  -8   6   4       17.78       35.25     35.04 o 
  -6   6   4      478.03      558.19    187.04 o 
  -4   6   4      413.99      459.28    168.76 o 
  -2   6   4      292.95      305.01    103.55 o 
   0   6   4      490.53      561.48    163.95 o 
   2   6   4      201.68      284.35    132.15 o 
   4   6   4       30.23       30.01     35.42 o 
   6   6   4      134.83      124.52     67.26 o 
   8   6   4       49.45       75.48     48.39 o 
  10   6   4        3.99        6.33     21.52 o 
  12   6   4        0.15       35.31     25.84 o 
  14   6   4        0.85       18.60     26.66 o 
  16   6   4       21.87       32.44     47.63 o 
 -39   1   5       20.90       36.04     19.75 o 
 -37   1   5      104.29       93.81     26.14 o 
 -35   1   5       97.88       96.37     29.10 o 
 -33   1   5       81.89      114.12     30.61 o 
 -31   1   5      291.73      293.13     49.67 o 
 -29   1   5      431.45      428.99     76.35 o 
 -27   1   5      236.43      275.23     49.33 o 
 -25   1   5     2004.90     1842.80    128.98 o 
 -23   1   5      952.66      792.07     71.87 o 
 -21   1   5        7.80       22.46     15.58 o 
 -19   1   5       76.47       94.91     21.15 o 
 -17   1   5      157.53      167.49     37.07 o 
 -15   1   5     2913.91     2787.94     95.97 o 
 -13   1   5     3865.32     3811.44    103.36 o 
 -11   1   5      243.76      168.34     22.17 o 
  -9   1   5     2203.93     2196.66     52.84 o 
  -7   1   5     6674.75     7051.62    131.64 o 
  -5   1   5       17.21        6.90      6.07 o 
  -3   1   5      596.23      593.79     24.75 o 
  -1   1   5      154.33      193.16     20.84 o 
   1   1   5       68.73       68.21     10.34 o 
   3   1   5      922.93     1005.59     30.95 o 
   5   1   5      162.43      176.15     19.56 o 
   7   1   5     8524.79     9018.52    116.80 o 
   9   1   5     1361.07     1374.28     43.99 o 
  11   1   5       26.17       31.88     10.13 o 
  13   1   5       99.05      105.65     18.35 o 
  15   1   5      278.30      268.70     39.17 o 
  17   1   5      181.84      214.29     38.97 o 
  19   1   5      846.32      783.19     67.37 o 
  21   1   5     1686.85     1620.66    104.16 o 
  23   1   5       15.18       13.83     10.44 o 
  25   1   5     2280.26     2298.43     90.29 o 
  27   1   5       12.99        7.59     11.85 o 
  29   1   5       92.09      117.50     27.58 o 
  31   1   5       67.59       68.36     23.56 o 
  33   1   5        0.17       16.29     14.30 o 
  35   1   5      285.17      217.31     60.56 o 
  37   1   5       10.52       27.19     16.64 o 
 -38   2   5        1.27       12.34      9.55 o 
 -36   2   5      328.29      261.17     59.14 o 
 -34   2   5      150.10      115.56     33.73 o 
 -32   2   5       84.49      107.12     29.68 o 
 -30   2   5        1.00       19.37     11.08 o 
 -28   2   5        0.45       14.04     12.93 o 
 -26   2   5        6.67       15.89     13.66 o 
 -24   2   5      453.96      489.77     83.30 o 
 -22   2   5      313.56      376.76     52.39 o 
 -20   2   5       92.83      104.87     24.30 o 
 -18   2   5      875.27      830.06     69.52 o 
 -16   2   5      673.29      679.26     62.97 o 
 -14   2   5     1313.50     1273.22     66.21 o 
 -12   2   5      713.42      597.84     44.75 o 
 -10   2   5       13.49       23.25     11.33 o 
  -8   2   5     8197.45     9306.29    463.57 o 
  -6   2   5      792.55      857.81     36.15 o 
  -4   2   5     1888.36     2079.25     95.15 o 
  -2   2   5      425.40      402.29     22.79 o 
   0   2   5      168.72      152.64     21.61 o 
   2   2   5     2524.48     2624.60    157.90 o 
   4   2   5      448.80      389.77     33.36 o 
   6   2   5     3651.84     3829.56     89.30 o 
   8   2   5     5946.11     6227.73    111.25 o 
  10   2   5       10.50        9.98     10.21 o 
  12   2   5     2358.61     2252.37    104.26 o 
  14   2   5     1608.11     1499.96     78.18 o 
  16   2   5       38.48       28.22      8.83 o 
  18   2   5       29.10       36.79     10.30 o 
  20   2   5        6.12       15.69     12.06 o 
  22   2   5      580.98      488.97     65.05 o 
  24   2   5      275.28      249.98     40.80 o 
  26   2   5       25.56       28.98     13.75 o 
  28   2   5        2.58       32.77     17.24 o 
  30   2   5       54.22       71.17     27.22 o 
  32   2   5       95.58       80.43     36.68 o 
  34   2   5        8.07       31.23     28.78 o 
 -35   3   5        0.04       17.83     12.66 o 
 -33   3   5      170.29      184.07     47.98 o 
 -31   3   5      113.26      111.97     31.04 o 
 -29   3   5       31.49       27.40     12.33 o 
 -27   3   5       38.73       24.65     16.71 o 
 -25   3   5      290.28      321.28     46.02 o 
 -23   3   5      549.59      604.41     69.37 o 
 -21   3   5      838.24      876.99     75.77 o 
 -19   3   5      289.44      281.74     50.25 o 
 -17   3   5       35.44       56.85     14.16 o 
 -15   3   5       50.58       49.44     14.11 o 
 -13   3   5      569.20      584.80     54.34 o 
 -11   3   5      165.48      227.43     34.02 o 
  -9   3   5       30.66       44.14     12.44 o 
  -7   3   5      226.34      218.18     28.81 o 
  -5   3   5      228.01      195.26     24.34 o 
  -3   3   5      696.22      692.50     40.84 o 
  -1   3   5      444.96      469.27     31.20 o 
   1   3   5     1737.23     1877.58    112.18 o 
   3   3   5     1967.66     2031.08     98.23 o 
   5   3   5      127.07      151.87     21.99 o 
   7   3   5      990.92      926.17     61.12 o 
   9   3   5     1251.21     1134.17     82.63 o 
  11   3   5     1800.81     1827.43    106.20 o 
  13   3   5       10.36       26.79     19.14 o 
  15   3   5       83.98       41.84     21.42 o 
  17   3   5      878.09      816.00     73.81 o 
  19   3   5      788.30      708.55     94.21 o 
  21   3   5       13.67        7.01     13.06 o 
  23   3   5       12.94       17.51     16.49 o 
  25   3   5       64.81       41.31     22.73 o 
  27   3   5      279.95      286.54     61.66 o 
  29   3   5       27.85       33.22     28.97 o 
  31   3   5       60.55       39.18     18.63 o 
  33   3   5       31.12       61.04     34.69 o 
 -32   4   5        4.26       19.74     13.45 o 
 -30   4   5       29.96       21.57     20.32 o 
 -28   4   5      127.54      119.74     38.29 o 
 -26   4   5        0.08       16.44     13.04 o 
 -24   4   5      277.26      229.92     54.66 o 
 -22   4   5      100.57      110.57     29.39 o 
 -20   4   5      963.68     1066.57     62.39 o 
 -18   4   5     1043.19     1125.58     77.12 o 
 -16   4   5      571.58      591.40     76.18 o 
 -14   4   5      249.60      235.08     34.05 o 
 -12   4   5      262.63      252.08     37.08 o 
 -10   4   5      280.48      280.49     43.23 o 
  -8   4   5      180.87      212.33     33.55 o 
  -6   4   5      354.91      301.24     45.79 o 
  -4   4   5      330.96      295.90     36.76 o 
  -2   4   5      844.89      858.49     63.66 o 
   0   4   5      171.30      120.00     18.93 o 
   2   4   5     2125.28     2290.34    188.78 o 
   4   4   5       36.84       23.42      7.17 o 
   6   4   5        2.98       27.19     19.31 o 
   8   4   5      138.38      146.98     42.91 o 
  10   4   5      228.23      227.73     57.20 o 
  12   4   5       46.99       37.58     22.24 o 
  14   4   5      313.34      297.65     88.52 o 
  16   4   5       17.58       17.34     12.91 o 
  18   4   5        0.00       17.27     19.50 o 
  20   4   5       72.13       43.83     25.63 o 
  22   4   5       23.76       27.23     20.62 o 
  24   4   5       37.99       33.94     28.26 o 
  26   4   5        3.66       13.92     23.23 o 
  28   4   5       42.44       25.75     25.69 o 
 -27   5   5      165.20      208.30     49.65 o 
 -25   5   5       61.14       37.72     25.44 o 
 -23   5   5        4.34       21.73     12.52 o 
 -21   5   5        4.76        3.83      6.44 o 
 -19   5   5        1.59        7.80      7.58 o 
 -17   5   5        4.02        9.62      7.10 o 
 -15   5   5      575.63      534.76     62.79 o 
 -13   5   5       79.14       67.27     21.42 o 
 -11   5   5       68.37       47.02     19.61 o 
  -9   5   5      153.43      130.31     38.07 o 
  -7   5   5       33.73       30.79     14.49 o 
  -5   5   5       52.20       25.84     26.39 o 
  -3   5   5      707.26      572.81    132.27 o 
  -1   5   5      967.70     1013.36    211.03 o 
   1   5   5      107.15      121.77     37.63 o 
   3   5   5      157.83      150.87     42.11 o 
   5   5   5        7.88       12.47     16.64 o 
   7   5   5      259.41      157.12     50.37 o 
   9   5   5       10.87       25.71     16.78 o 
  11   5   5       95.27       92.15     32.34 o 
  13   5   5      171.36      137.43     55.55 o 
  15   5   5       64.57       57.40     30.60 o 
  17   5   5       32.17       49.70     35.22 o 
  19   5   5       17.96       31.34     23.51 o 
  21   5   5        9.36       24.31     17.66 o 
  23   5   5      216.57      135.92     70.18 o 
 -18   6   5      113.77       67.37     72.99 o 
 -16   6   5       15.68       12.33     42.44 o 
 -12   6   5       36.11       33.20     26.06 o 
 -10   6   5      174.45      148.15     80.13 o 
  -8   6   5       66.31      124.95     56.88 o 
  -6   6   5        5.12        8.87     21.36 o 
  -4   6   5       89.23       88.57     59.91 o 
  -2   6   5       30.86       73.91     38.77 o 
   0   6   5      351.11      495.07    130.42 o 
   2   6   5       46.56       58.72     53.80 o 
   4   6   5        0.21        9.03     20.71 o 
   6   6   5       25.01       20.11     28.76 o 
   8   6   5      282.29      320.04    117.98 o 
  10   6   5      230.68      289.44    105.38 o 
  12   6   5        0.02       13.08     31.09 o 
  14   6   5      199.36      240.72     87.38 o 
 -40   0   6      426.31      466.49     72.75 o 
 -38   0   6       46.80       33.61     25.54 o 
 -36   0   6       32.45       55.50     29.54 o 
 -34   0   6      257.20      326.93     76.55 o 
 -32   0   6        1.17       13.91     13.87 o 
 -30   0   6      419.70      353.30    105.45 o 
 -28   0   6      432.91      354.58     89.48 o 
 -26   0   6      289.57      295.28     66.61 o 
 -24   0   6     2896.23     3043.69    231.66 o 
 -22   0   6      391.81      440.38    106.45 o 
 -20   0   6       32.68       27.76     24.30 o 
 -18   0   6     5092.02     4373.40    681.46 o 
 -16   0   6      106.96      118.83     38.49 o 
 -14   0   6     2734.51     2995.40    128.86 o 
 -12   0   6      484.09      600.72    103.79 o 
 -10   0   6     4949.44     5308.54    151.00 o 
  -8   0   6      282.52      304.27     55.56 o 
  -6   0   6        0.02       11.21     11.53 o 
  -4   0   6     3152.40     3404.23     88.61 o 
  -2   0   6       32.71       52.80     15.11 o 
   0   0   6    10639.71    10792.76    305.54 o 
   2   0   6     7403.38     7248.83    256.75 o 
   4   0   6     1101.83     1033.03     55.74 o 
   6   0   6     2901.68     2963.52     81.26 o 
   8   0   6       29.84       39.40     11.41 o 
  10   0   6      616.85      608.60     68.98 o 
  12   0   6      297.39      305.29     55.43 o 
  14   0   6     5226.52     5296.91    390.44 o 
  16   0   6      631.92      586.86     78.63 o 
  18   0   6     1217.49     1107.71    131.83 o 
  20   0   6        0.40       21.50     21.46 o 
  22   0   6      394.81      390.88     93.44 o 
  24   0   6        9.41       18.97     20.88 o 
  26   0   6      284.32      299.93     45.46 o 
  28   0   6     1036.33      964.91     87.42 o 
  30   0   6      456.59      406.31    115.69 o 
  32   0   6      761.18      925.11    161.75 o 
  34   0   6      693.73      888.01     94.14 o 
  36   0   6       65.00       28.72     21.28 o 
 -39   1   6       29.53       13.91     13.12 o 
 -37   1   6      124.19      119.22     30.76 o 
 -35   1   6       14.67       21.86     14.89 o 
 -33   1   6        0.99       20.14     13.86 o 
 -31   1   6       31.47       22.79     13.27 o 
 -29   1   6       26.68       17.23     13.65 o 
 -27   1   6      499.75      442.81     64.71 o 
 -25   1   6      200.10      166.28     32.61 o 
 -23   1   6      216.02      195.38     39.58 o 
 -21   1   6       11.35       24.43     14.99 o 
 -19   1   6     1520.31     1499.37     89.64 o 
 -17   1   6       61.12       77.80     22.51 o 
 -15   1   6      109.55      135.86     25.22 o 
 -13   1   6     1332.66     1438.41     93.32 o 
 -11   1   6     2440.80     2499.02    123.67 o 
  -9   1   6      125.19      138.39     23.27 o 
  -7   1   6      121.17      126.71     20.54 o 
  -5   1   6     3172.54     3500.51     58.75 o 
  -3   1   6     1614.70     1689.01     39.02 o 
  -1   1   6       12.24       23.37      7.18 o 
   1   1   6      117.42      125.91     17.56 o 
   3   1   6     1239.67     1304.23     54.18 o 
   5   1   6     3843.15     4025.49    113.94 o 
   7   1   6      789.56      768.46     41.93 o 
   9   1   6      612.26      603.44     45.18 o 
  11   1   6        0.76        6.06      6.48 o 
  13   1   6     1536.75     1440.93     76.87 o 
  15   1   6     1491.24     1412.86     74.82 o 
  17   1   6       73.99       81.91     24.53 o 
  19   1   6      888.20      844.57     80.79 o 
  21   1   6      344.38      318.90     47.92 o 
  23   1   6       11.66       15.43     11.73 o 
  25   1   6        4.45       19.38     12.06 o 
  27   1   6      199.02      161.09     35.18 o 
  29   1   6      342.84      304.07     55.43 o 
  31   1   6      204.76      207.98     46.92 o 
  33   1   6      590.09      592.23     92.48 o 
  35   1   6      104.42      127.62     46.53 o 
 -38   2   6      162.89      155.32     45.99 o 
 -36   2   6        0.04       23.98     17.03 o 
 -34   2   6       27.63       28.02     16.75 o 
 -32   2   6       70.70       53.10     21.19 o 
 -30   2   6        9.56       24.40     13.39 o 
 -28   2   6      287.93      257.79     42.23 o 
 -26   2   6     2364.51     2168.06     87.91 o 
 -24   2   6     1688.51     1620.45     96.79 o 
 -22   2   6     3171.24     2888.60    168.45 o 
 -20   2   6      529.43      554.49     83.24 o 
 -18   2   6        3.89       20.14     12.12 o 
 -16   2   6      104.13      113.31     22.33 o 
 -14   2   6        2.68       14.15     12.10 o 
 -12   2   6      823.83      940.45     69.70 o 
 -10   2   6     1090.26     1135.70     71.69 o 
  -8   2   6     1346.85     1312.88     64.82 o 
  -6   2   6     1171.35     1102.10     49.29 o 
  -4   2   6      364.86      371.22     37.10 o 
  -2   2   6     1123.73     1185.77     47.08 o 
   0   2   6      331.35      372.12     34.16 o 
   2   2   6      790.15      816.81     46.42 o 
   4   2   6      951.69      988.96     59.49 o 
   6   2   6     9866.10    10946.93    365.91 o 
   8   2   6     3736.47     4285.00    137.84 o 
  10   2   6     6841.31     6782.04    304.23 o 
  12   2   6       91.42       78.48     14.37 o 
  14   2   6       82.32       73.10     16.00 o 
  16   2   6        6.13        6.36      6.38 o 
  18   2   6      760.53      703.27     66.02 o 
  20   2   6        4.71       12.52     13.48 o 
  22   2   6      790.44      790.97     67.15 o 
  24   2   6      725.41      733.53     64.90 o 
  26   2   6       69.40       69.35     26.54 o 
  28   2   6      466.26      410.20     94.53 o 
  30   2   6       84.49       58.60     26.36 o 
  32   2   6      232.20      197.55     65.60 o 
  34   2   6       31.56       38.00     15.23 o 
 -35   3   6       72.87       54.57     22.82 o 
 -33   3   6       34.59       20.05     14.22 o 
 -31   3   6       51.58       47.42     18.63 o 
 -29   3   6       32.34       40.81     17.95 o 
 -27   3   6        3.71       11.00      9.64 o 
 -25   3   6      146.78      131.24     28.43 o 
 -23   3   6        4.00       10.01     10.76 o 
 -21   3   6     1224.66     1182.80     82.48 o 
 -19   3   6     1718.27     1680.67    100.28 o 
 -17   3   6      886.10      824.43     81.63 o 
 -15   3   6     1178.90     1252.05     98.27 o 
 -13   3   6      134.55      129.05     25.58 o 
 -11   3   6      959.32     1084.13     84.92 o 
  -9   3   6      842.38      910.17     92.05 o 
  -7   3   6      207.60      205.52     32.51 o 
  -5   3   6      366.87      406.76     42.16 o 
  -3   3   6      386.43      296.24     33.01 o 
  -1   3   6      589.46      547.56     37.65 o 
   1   3   6      285.83      320.97     48.10 o 
   3   3   6       46.38       38.02     10.53 o 
   5   3   6        1.70       11.82      6.74 o 
   7   3   6     1127.37     1050.36     77.15 o 
   9   3   6      374.85      350.57     53.86 o 
  11   3   6     5010.83     5615.58    217.95 o 
  13   3   6       28.48       43.17     18.38 o 
  15   3   6       84.31       79.67     24.80 o 
  17   3   6      423.44      370.04     61.57 o 
  19   3   6      109.21      127.43     31.09 o 
  21   3   6      139.31      109.20     26.02 o 
  23   3   6      286.49      236.87     54.28 o 
  25   3   6       25.24       28.92     14.07 o 
  27   3   6       49.78       41.80     22.68 o 
  29   3   6        7.68       19.35     25.79 o 
  31   3   6       43.80       67.71     39.20 o 
 -32   4   6        0.20       24.96     12.20 o 
 -30   4   6       13.62       31.38     20.16 o 
 -28   4   6       33.75       33.48     20.15 o 
 -26   4   6      118.74      111.61     41.61 o 
 -24   4   6       25.40       39.81     20.95 o 
 -22   4   6       71.09       55.02     18.77 o 
 -20   4   6       81.13       90.65     19.76 o 
 -18   4   6       11.95       24.04     13.69 o 
 -16   4   6      152.15      148.60     28.57 o 
 -14   4   6        2.19       13.08     10.12 o 
 -12   4   6       75.54       66.00     14.93 o 
 -10   4   6     1437.36     1522.50     78.80 o 
  -8   4   6       51.87       50.67     14.55 o 
  -6   4   6     1293.00     1323.19     94.49 o 
  -4   4   6     1401.03     1351.07    124.60 o 
  -2   4   6     1704.61     1582.49     77.53 o 
   0   4   6       61.57       70.00     23.98 o 
   2   4   6      769.91      674.79     74.28 o 
   4   4   6       13.39       14.90      9.45 o 
   6   4   6       75.34       64.39     19.41 o 
   8   4   6      268.96      274.85     61.19 o 
  10   4   6      637.03      586.38    104.92 o 
  12   4   6       16.39       22.47     21.24 o 
  14   4   6       79.57       81.31     26.88 o 
  16   4   6        6.77       36.77     22.98 o 
  18   4   6       28.79        1.96     13.87 o 
  20   4   6       60.45       54.07     42.65 o 
  22   4   6       31.28       38.38     30.15 o 
  24   4   6      296.31      314.88     95.23 o 
  26   4   6      683.39      665.14    169.07 o 
  28   4   6       48.83       28.52     19.48 o 
 -25   5   6       15.27       17.85     15.34 o 
 -23   5   6        0.19       10.85     11.22 o 
 -21   5   6       39.03       41.92     17.93 o 
 -19   5   6       35.88       29.73     18.70 o 
 -17   5   6       19.24       12.44     10.27 o 
 -15   5   6      126.31       74.69     35.25 o 
 -13   5   6      266.21      195.37     66.03 o 
 -11   5   6      176.48      163.90     60.59 o 
  -9   5   6     1221.89     1678.37    205.01 o 
  -7   5   6       31.99       38.28     29.95 o 
  -5   5   6       24.29       57.42     40.06 o 
  -3   5   6      473.09      572.19    170.54 o 
  -1   5   6       85.69      151.02     44.14 o 
   1   5   6       97.61       70.85     68.40 o 
   3   5   6        5.11        9.71     14.91 o 
   5   5   6       41.27       27.28     23.32 o 
   7   5   6        0.34        5.91     14.50 o 
   9   5   6      628.37      684.57    192.23 o 
  11   5   6       47.52       24.37     25.37 o 
  13   5   6       28.17       20.07     27.58 o 
  15   5   6      105.08       51.66     36.70 o 
  17   5   6      122.09      145.08     51.50 o 
  19   5   6        4.02       18.18     12.96 o 
  21   5   6       81.61       44.59     41.31 o 
 -16   6   6        2.88       -4.16     26.17 o 
 -14   6   6       84.34      103.16     60.07 o 
 -12   6   6      286.81      258.94    131.50 o 
 -10   6   6        3.78       11.90     30.01 o 
  -8   6   6       81.56      110.57     64.02 o 
  -6   6   6      183.92      233.96     83.16 o 
  -4   6   6        3.73       12.98     22.49 o 
  -2   6   6       65.10       82.08     61.15 o 
   0   6   6      689.01      892.70    226.95 o 
   2   6   6      130.85      152.69     55.10 o 
   4   6   6       54.80       33.36     16.27 o 
   6   6   6        5.83        0.11     26.71 o 
   8   6   6       72.73       44.17     42.34 o 
  10   6   6       89.60       83.21     46.77 o 
  12   6   6       20.38       19.74     42.82 o 
 -39   1   7      103.92       73.57     26.72 o 
 -37   1   7      389.01      299.28     72.56 o 
 -35   1   7      108.57      131.23     35.69 o 
 -33   1   7        0.41       16.27     12.37 o 
 -31   1   7      132.05      166.22     43.72 o 
 -29   1   7        7.74        7.92     10.93 o 
 -27   1   7       88.09       92.63     22.87 o 
 -25   1   7      503.82      442.13     73.82 o 
 -23   1   7     1919.46     1635.28    103.87 o 
 -21   1   7      133.93      111.37     23.37 o 
 -19   1   7      953.48      876.05     72.68 o 
 -17   1   7      590.94      602.62     63.60 o 
 -15   1   7      501.07      528.42     60.03 o 
 -13   1   7      902.48      870.50     57.76 o 
 -11   1   7      743.04      739.32     48.22 o 
  -9   1   7     1662.03     1873.67     84.82 o 
  -7   1   7     3353.52     3722.89     77.91 o 
  -5   1   7     3227.70     3536.13     91.39 o 
  -3   1   7       94.20       76.04     15.02 o 
  -1   1   7     1432.62     1513.38     96.38 o 
   1   1   7     1503.26     1607.90     90.44 o 
   3   1   7      282.61      324.55     32.03 o 
   5   1   7        3.72       12.96      7.81 o 
   7   1   7      125.30      108.30     16.38 o 
   9   1   7      151.53      178.42     24.57 o 
  11   1   7       17.03       20.89     10.15 o 
  13   1   7       16.23       31.36     11.64 o 
  15   1   7     1816.14     1703.13    119.32 o 
  17   1   7       30.70       22.85     10.38 o 
  19   1   7      436.35      376.07     36.31 o 
  21   1   7      970.18      828.84     86.51 o 
  23   1   7      375.81      315.79     41.12 o 
  25   1   7      220.60      186.43     40.39 o 
  27   1   7      124.29      101.09     25.28 o 
  29   1   7      230.19      170.29     43.78 o 
  31   1   7      309.77      285.15     89.36 o 
  33   1   7        0.03       14.24     16.29 o 
 -36   2   7       52.88       53.94     23.28 o 
 -34   2   7      157.77      131.25     37.01 o 
 -32   2   7       44.72       27.71     13.83 o 
 -30   2   7      126.54      104.77     27.62 o 
 -28   2   7       25.43       20.57     13.59 o 
 -26   2   7       70.43      112.08     22.22 o 
 -24   2   7      835.99      884.31     87.56 o 
 -22   2   7      171.59      144.29     31.18 o 
 -20   2   7      325.90      322.27     59.34 o 
 -18   2   7        8.31       26.25     15.02 o 
 -16   2   7      166.00      145.89     31.59 o 
 -14   2   7      836.30      868.77     74.91 o 
 -12   2   7      944.92     1025.99     81.19 o 
 -10   2   7     2067.10     2471.91    140.79 o 
  -8   2   7      702.90      710.98     61.41 o 
  -6   2   7     1241.46     1269.78     59.34 o 
  -4   2   7      351.83      351.29     31.52 o 
  -2   2   7     1363.72     1498.65    108.32 o 
   0   2   7       97.69      112.27     17.84 o 
   2   2   7      754.24      485.51     85.40 o 
   4   2   7      834.05      852.17     73.20 o 
   6   2   7       42.30       53.26     20.18 o 
   8   2   7     2871.51     3038.68    171.22 o 
  10   2   7      524.80      523.22     46.55 o 
  12   2   7     1324.56     1364.58     89.57 o 
  14   2   7      901.02      812.87     53.00 o 
  16   2   7      273.37      243.46     41.82 o 
  18   2   7      475.46      414.20     44.12 o 
  20   2   7     1870.65     1753.85    120.56 o 
  22   2   7        0.11       15.18     15.58 o 
  24   2   7        5.00       10.62     17.80 o 
  26   2   7       82.45       86.95     27.13 o 
  28   2   7      301.49      288.31     66.63 o 
  30   2   7       39.86       54.61     24.17 o 
  32   2   7        0.12       37.78     23.45 o 
 -35   3   7       37.53       36.48     18.16 o 
 -33   3   7       12.46       22.00     14.06 o 
 -31   3   7       25.84       38.68     16.44 o 
 -29   3   7       25.83       19.53     13.16 o 
 -27   3   7      231.91      210.70     39.30 o 
 -25   3   7      106.42      145.71     36.68 o 
 -23   3   7      888.51      962.34     59.52 o 
 -21   3   7      716.01      752.37     63.38 o 
 -19   3   7      738.58      759.63     67.56 o 
 -17   3   7      185.49      202.79     39.00 o 
 -15   3   7     3249.77     3422.85    195.91 o 
 -13   3   7      182.86      182.08     31.85 o 
 -11   3   7      332.23      354.99     47.65 o 
  -9   3   7       49.20       41.23     11.66 o 
  -7   3   7        7.99        9.06      7.71 o 
  -5   3   7      626.39      660.61     51.78 o 
  -3   3   7      357.06      292.57     40.18 o 
  -1   3   7        3.10        5.17      4.82 o 
   1   3   7      955.13      995.79     90.36 o 
   3   3   7     1105.01     1108.51     93.39 o 
   5   3   7      480.98      479.66     83.32 o 
   7   3   7      490.57      489.03     76.80 o 
   9   3   7     3635.87     4031.71    250.01 o 
  11   3   7     6535.63     6967.62    260.85 o 
  13   3   7        2.65        3.39     13.67 o 
  15   3   7       21.11       31.89     19.93 o 
  17   3   7       95.32       98.40     30.41 o 
  19   3   7       82.48       66.25     22.69 o 
  21   3   7        1.38       18.29     14.25 o 
  23   3   7       59.28       33.46     18.31 o 
  25   3   7       41.10       35.45     23.63 o 
  27   3   7        5.31       26.45     35.12 o 
  29   3   7      104.34       79.28     44.07 o 
 -30   4   7        7.98       16.83     14.57 o 
 -28   4   7       61.74       44.22     18.34 o 
 -26   4   7        7.65       16.15     12.78 o 
 -24   4   7      195.13      168.94     40.03 o 
 -22   4   7       60.07       73.91     19.14 o 
 -20   4   7        1.25       25.32     14.93 o 
 -18   4   7      207.90      203.84     37.82 o 
 -16   4   7      497.67      439.86     63.78 o 
 -14   4   7      506.36      469.86     78.63 o 
 -12   4   7        5.39       14.79      9.58 o 
 -10   4   7      189.91      181.10     32.35 o 
  -8   4   7      878.91      834.63     75.64 o 
  -6   4   7        0.05       13.83      8.42 o 
  -4   4   7      211.59      189.83     31.83 o 
  -2   4   7       10.88       11.39     10.18 o 
   0   4   7     1860.74     1868.91    194.31 o 
   2   4   7      126.73      158.76     33.97 o 
   4   4   7      105.77      105.21     23.67 o 
   6   4   7       54.54       58.11     23.03 o 
   8   4   7        0.56        8.41     12.07 o 
  10   4   7       70.56       64.41     33.79 o 
  12   4   7        6.68       13.64     22.11 o 
  14   4   7       96.92      101.15     34.04 o 
  16   4   7      295.57      231.56     77.99 o 
  18   4   7       41.80       47.00     22.24 o 
  20   4   7        1.72       20.23     19.38 o 
  22   4   7       25.59       34.64     21.14 o 
  24   4   7      108.49       90.11     42.90 o 
  26   4   7      101.60      144.26     95.97 o 
 -25   5   7       52.76       44.90     21.80 o 
 -23   5   7      105.56       74.10     26.25 o 
 -21   5   7       12.44       10.85     12.19 o 
 -19   5   7      141.32       93.05     31.12 o 
 -17   5   7       40.02       25.23     17.92 o 
 -15   5   7       91.86       86.94     45.58 o 
 -13   5   7      280.74      267.49    115.44 o 
 -11   5   7      105.55       93.16     46.12 o 
  -9   5   7       20.68       31.36     40.17 o 
  -7   5   7        4.73       -3.68     23.74 o 
  -5   5   7      101.65      173.40     79.21 o 
  -3   5   7      148.08      123.68     39.97 o 
  -1   5   7      283.50      242.16     78.84 o 
   1   5   7       89.81      115.38     39.10 o 
   3   5   7        0.12       25.49     21.22 o 
   5   5   7      105.28       82.66     37.20 o 
   7   5   7      313.00      306.85     90.50 o 
   9   5   7       16.30        5.33     18.51 o 
  11   5   7       32.48       21.19     24.54 o 
  13   5   7       17.36       45.10     34.10 o 
  15   5   7      110.99      115.30     51.01 o 
  17   5   7       15.73       38.55     29.96 o 
  19   5   7      140.02       88.58     66.02 o 
 -12   6   7        0.26       11.62     25.57 o 
 -10   6   7       86.89      152.42     51.74 o 
  -8   6   7       68.78       65.75     47.20 o 
  -6   6   7       14.68       35.79     34.60 o 
  -4   6   7       65.55       24.82     28.22 o 
  -2   6   7        1.33       19.73     25.03 o 
   0   6   7       10.22       41.90     34.93 o 
   2   6   7        1.52       25.09     35.52 o 
   4   6   7       38.79       61.04     94.78 o 
   6   6   7      104.69      122.25     62.40 o 
   8   6   7        8.45       15.25     28.06 o 
 -38   0   8       27.39       20.63     20.11 o 
 -36   0   8       51.63       76.08     32.39 o 
 -34   0   8       98.60      165.17     63.32 o 
 -32   0   8       16.69       27.77     23.77 o 
 -30   0   8       13.47       21.14     16.19 o 
 -28   0   8       43.98       45.94     22.86 o 
 -26   0   8     1285.28     1155.01    120.60 o 
 -24   0   8      962.68      996.80    112.62 o 
 -22   0   8     1261.81      996.60     99.57 o 
 -20   0   8     4684.38     4261.43    448.13 o 
 -18   0   8       33.51       64.47     32.31 o 
 -16   0   8      296.13      356.17     80.75 o 
 -14   0   8      975.82      878.10     92.30 o 
 -12   0   8      303.63      274.89     82.06 o 
 -10   0   8      635.88      548.42     81.36 o 
  -8   0   8      450.36      446.62     81.08 o 
  -6   0   8     2001.01     2595.67    194.58 o 
  -4   0   8     1454.88     1632.56     91.84 o 
  -2   0   8     2172.07     2305.64    180.85 o 
   0   0   8     7154.56     7972.13    332.64 o 
   2   0   8       52.18       79.88     21.84 o 
   4   0   8      111.24      167.29     39.34 o 
   6   0   8     4284.65     4446.00    172.11 o 
   8   0   8     1754.76     1547.77    146.92 o 
  10   0   8      570.94      629.27     84.13 o 
  12   0   8     1573.55     1560.89    172.56 o 
  14   0   8      235.60      265.28     66.98 o 
  16   0   8      534.80      527.22    116.33 o 
  18   0   8     1282.33     1214.06     90.37 o 
  20   0   8      153.55      144.79     38.16 o 
  22   0   8       28.92       15.92     16.00 o 
  24   0   8       73.47      111.52     37.18 o 
  26   0   8      262.19      250.43     67.92 o 
  28   0   8       67.36       43.21     31.23 o 
  30   0   8      261.23      280.50     50.89 o 
  32   0   8     2542.52     3091.77    122.91 o 
 -37   1   8        2.78       14.30     10.90 o 
 -35   1   8      167.04      141.84     38.23 o 
 -33   1   8       47.94       43.64     17.82 o 
 -31   1   8       22.64       50.67     17.92 o 
 -29   1   8      104.29       87.59     24.56 o 
 -27   1   8      421.81      303.07     42.93 o 
 -25   1   8       74.58       92.17     20.25 o 
 -23   1   8     1260.18     1100.74     85.78 o 
 -21   1   8      277.57      260.16     51.90 o 
 -19   1   8      614.20      605.49     89.13 o 
 -17   1   8     1183.56     1166.03     89.40 o 
 -15   1   8      153.65      158.51     26.34 o 
 -13   1   8      167.64      193.50     34.40 o 
 -11   1   8       10.88       18.29     14.87 o 
  -9   1   8     1461.59     1517.76     88.77 o 
  -7   1   8        1.07       24.32     13.15 o 
  -5   1   8      342.09      332.95     33.33 o 
  -3   1   8      532.08      537.78     42.24 o 
  -1   1   8     2218.26     2497.89    135.55 o 
   1   1   8      135.97      159.86     20.57 o 
   3   1   8     1989.48     2126.97    101.14 o 
   5   1   8        0.04       12.24      6.52 o 
   7   1   8      271.57      264.50     33.74 o 
   9   1   8      140.46      137.58     19.75 o 
  11   1   8      341.74      341.48     40.26 o 
  13   1   8       58.55       55.60     12.65 o 
  15   1   8      408.19      440.53     65.28 o 
  17   1   8       60.35       60.48     19.26 o 
  19   1   8       31.94       25.63     13.59 o 
  21   1   8      564.13      569.97     61.91 o 
  23   1   8       59.36       53.25     16.13 o 
  25   1   8        0.17        8.69      9.89 o 
  27   1   8       57.71       60.22     28.11 o 
  29   1   8       19.78       31.80     22.48 o 
  31   1   8      237.23      206.42     66.11 o 
  33   1   8        3.88        2.97     11.12 o 
 -36   2   8       16.73       23.52     16.55 o 
 -34   2   8        7.58       10.54     12.44 o 
 -32   2   8        4.22       26.45     15.59 o 
 -30   2   8       14.73       11.65      8.92 o 
 -28   2   8      176.39      157.79     34.80 o 
 -26   2   8      100.12       92.62     22.31 o 
 -24   2   8      224.19      203.63     39.43 o 
 -22   2   8      249.82      215.17     37.72 o 
 -20   2   8       47.29       44.32     18.76 o 
 -18   2   8      608.55      689.12     70.91 o 
 -16   2   8      921.93      952.83     80.62 o 
 -14   2   8     1565.34     1650.73    117.33 o 
 -12   2   8        0.23       15.17     12.74 o 
 -10   2   8      847.24      986.35     90.19 o 
  -8   2   8      418.12      490.72     73.04 o 
  -6   2   8     1376.84     1425.27     88.11 o 
  -4   2   8        0.23        5.37      5.08 o 
  -2   2   8      149.71      125.16     21.76 o 
   0   2   8       66.65       72.42     12.72 o 
   2   2   8      104.73      101.88     15.06 o 
   4   2   8       39.00       33.52      5.84 o 
   6   2   8      456.23      451.96     69.61 o 
   8   2   8       70.26       73.61     21.41 o 
  10   2   8      145.59      144.10     24.90 o 
  12   2   8      276.94      221.32     30.16 o 
  14   2   8      674.87      641.29     61.81 o 
  16   2   8     1179.50     1204.69     84.84 o 
  18   2   8     1475.18     1484.69    106.22 o 
  20   2   8        3.42        6.83      9.98 o 
  22   2   8      300.56      213.00     62.06 o 
  24   2   8      174.56      133.26     36.71 o 
  26   2   8      454.14      400.29     64.75 o 
  28   2   8        2.54       32.32     18.60 o 
  30   2   8       16.90       38.91     19.01 o 
 -33   3   8        5.77       13.53     11.69 o 
 -31   3   8       19.43       35.76     17.50 o 
 -29   3   8       26.47       35.40     17.16 o 
 -27   3   8        6.10       33.93     15.09 o 
 -25   3   8      198.54      194.77     39.18 o 
 -23   3   8      780.90      735.44    115.44 o 
 -21   3   8      352.15      281.14     48.73 o 
 -19   3   8      962.65      932.71     85.37 o 
 -17   3   8      864.03      845.82     61.08 o 
 -15   3   8      136.56      133.74     33.63 o 
 -13   3   8      681.24      594.84     68.81 o 
 -11   3   8      173.07      189.76     34.75 o 
  -9   3   8       16.79       24.17     17.23 o 
  -7   3   8      212.83      249.79     37.95 o 
  -5   3   8     1456.13     1424.18    138.52 o 
  -3   3   8      684.08      615.35     73.12 o 
  -1   3   8       14.29       15.01      7.03 o 
   1   3   8       34.26       14.59     13.31 o 
   3   3   8     2585.51     2683.41    187.03 o 
   5   3   8      527.30      626.91    108.16 o 
   7   3   8     1264.25     1305.43    105.52 o 
   9   3   8     1390.05     1403.88    135.50 o 
  11   3   8     3268.62     3592.74    145.87 o 
  13   3   8      144.84      136.65     30.47 o 
  15   3   8     1843.96     1847.51    128.89 o 
  17   3   8      199.39      129.11     38.90 o 
  19   3   8       18.09       18.75     16.93 o 
  21   3   8       47.60       60.51     24.63 o 
  23   3   8        2.71       25.97     19.03 o 
  25   3   8       83.94       67.36     51.55 o 
  27   3   8        1.10       18.36     21.57 o 
  29   3   8       23.59       44.44     52.34 o 
 -30   4   8      466.29      433.65    204.44 o 
 -28   4   8        0.01       10.17     13.68 o 
 -26   4   8       71.38       90.67     34.91 o 
 -24   4   8       35.72       38.27     16.40 o 
 -22   4   8       30.82       25.22     15.17 o 
 -20   4   8      360.08      323.72     61.58 o 
 -18   4   8      370.20      431.76     59.95 o 
 -16   4   8       87.86       95.38     24.44 o 
 -14   4   8       55.05       62.59     21.15 o 
 -12   4   8      314.47      298.41     48.49 o 
 -10   4   8      371.20      324.92     57.45 o 
  -8   4   8       44.70       37.24     11.65 o 
  -6   4   8       22.56       20.27     13.28 o 
  -4   4   8      139.39      138.77     32.39 o 
  -2   4   8      247.95      213.71     41.01 o 
   0   4   8      113.27      111.12     23.17 o 
   2   4   8     1038.40     1097.50     98.65 o 
   4   4   8        0.00        3.66      9.98 o 
   6   4   8      122.44       88.61     32.22 o 
   8   4   8       43.71       50.24     22.86 o 
  10   4   8      132.44      152.01     43.76 o 
  12   4   8      110.87      120.97     42.83 o 
  14   4   8       74.31       53.06     30.82 o 
  16   4   8       41.23       30.15     29.42 o 
  18   4   8      371.94      442.67    144.03 o 
  20   4   8      170.12      115.00     53.02 o 
  22   4   8       83.07      112.85     54.22 o 
  24   4   8        0.01       13.29     21.58 o 
 -23   5   8       21.58       45.26     37.79 o 
 -21   5   8       41.39       72.51     52.93 o 
 -19   5   8        0.02        2.43     22.33 o 
 -17   5   8       62.14       38.55     42.17 o 
 -15   5   8       21.69       26.39     29.14 o 
 -13   5   8       34.97       41.31     28.71 o 
 -11   5   8      266.87      226.56     99.06 o 
  -9   5   8       12.78       33.52     36.82 o 
  -7   5   8       16.19       37.90     35.09 o 
  -5   5   8      158.67      150.73     51.90 o 
  -3   5   8      361.80      337.65    114.06 o 
  -1   5   8        4.61       32.22     22.09 o 
   1   5   8      222.68      186.54     61.00 o 
   3   5   8        0.10       13.02     17.22 o 
   5   5   8      428.25      346.83    111.66 o 
   7   5   8      108.68       81.34     35.17 o 
   9   5   8       45.05       38.41     24.52 o 
  11   5   8       35.65       57.73     30.74 o 
  13   5   8       12.34       17.94     16.26 o 
  15   5   8        0.04        9.02     17.11 o 
  17   5   8       47.40       72.27     31.73 o 
  -8   6   8      885.22     1112.69    274.91 o 
  -6   6   8       20.52        9.89     17.09 o 
  -4   6   8        4.69       16.76     29.74 o 
  -2   6   8      168.31      220.98     95.60 o 
   0   6   8      125.70      133.98     81.43 o 
   2   6   8       31.90       20.17     36.66 o 
 -37   1   9       37.92       24.55     12.77 o 
 -35   1   9        0.54       19.01     16.34 o 
 -33   1   9      187.20      159.07     47.43 o 
 -31   1   9       74.17       69.45     22.33 o 
 -29   1   9       15.34       22.43     18.18 o 
 -27   1   9       14.23       19.35     10.55 o 
 -25   1   9      191.47      195.51     38.56 o 
 -23   1   9      214.98      149.11     31.37 o 
 -21   1   9       72.86       78.85     22.14 o 
 -19   1   9     1958.76     1795.23    135.92 o 
 -17   1   9       31.20       49.04     21.98 o 
 -15   1   9      438.18      480.02     79.22 o 
 -13   1   9      141.31      154.89     32.23 o 
 -11   1   9     3174.47     3353.91    183.05 o 
  -9   1   9     1323.89     1467.17    109.34 o 
  -7   1   9      133.17      130.54     32.94 o 
  -5   1   9       10.45       29.20     14.16 o 
  -3   1   9     3377.81     4151.91    166.40 o 
  -1   1   9       55.96       59.49     12.62 o 
   1   1   9      397.18      357.09     39.70 o 
   3   1   9       56.50       40.93     11.57 o 
   5   1   9       11.10       23.46      9.33 o 
   7   1   9       25.82       32.14     10.61 o 
   9   1   9      888.82      837.73     63.58 o 
  11   1   9        1.49       17.48     10.81 o 
  13   1   9      541.61      477.79     68.22 o 
  15   1   9      329.55      313.00     49.83 o 
  17   1   9      772.42      695.30     69.80 o 
  19   1   9       11.80       11.42      8.57 o 
  21   1   9     1831.11     1711.19     99.68 o 
  23   1   9       74.34       68.55     20.05 o 
  25   1   9      115.05       87.19     31.92 o 
  27   1   9       75.21       68.24     23.96 o 
  29   1   9      763.89      672.52    116.58 o 
  31   1   9        4.71       11.30     12.13 o 
 -34   2   9       36.33       17.72     11.32 o 
 -32   2   9       10.78       28.72     15.68 o 
 -30   2   9      107.28       87.44     28.10 o 
 -28   2   9       74.40       66.72     22.69 o 
 -26   2   9      210.64      197.24     36.00 o 
 -24   2   9      249.42      246.09     36.96 o 
 -22   2   9       60.33       70.47     20.24 o 
 -20   2   9       15.55       22.77     13.84 o 
 -18   2   9     2596.17     2278.45    261.09 o 
 -16   2   9     2331.21     2328.66    168.54 o 
 -14   2   9      752.39      758.65     93.31 o 
 -12   2   9      770.02      858.24    100.42 o 
 -10   2   9       50.84       21.93     14.53 o 
  -8   2   9      225.35      302.89     45.38 o 
  -6   2   9      360.86      391.51     59.14 o 
  -4   2   9      122.18      118.97     20.50 o 
  -2   2   9        0.56       10.25      5.76 o 
   0   2   9      958.03      910.75     62.46 o 
   2   2   9      593.91      553.47     45.40 o 
   4   2   9      655.37      595.34     49.04 o 
   6   2   9       47.04       57.53     12.00 o 
   8   2   9     3121.66     3383.71    178.02 o 
  10   2   9      101.69       94.62     28.22 o 
  12   2   9      252.64      247.37     48.12 o 
  14   2   9     1812.52     1689.05    115.65 o 
  16   2   9      169.16      142.40     40.18 o 
  18   2   9        0.91       23.80     14.31 o 
  20   2   9        8.94       25.59     14.86 o 
  22   2   9       55.40       47.98     24.83 o 
  24   2   9       39.67       37.35     20.06 o 
  26   2   9      126.64      101.21     40.93 o 
  28   2   9        0.61       23.59     23.31 o 
  30   2   9       62.49       68.83     59.80 o 
 -31   3   9      513.06      659.97    148.29 o 
 -29   3   9      327.89      252.76     65.11 o 
 -27   3   9        0.51        8.24      9.59 o 
 -25   3   9      138.61      132.72     34.10 o 
 -23   3   9      190.95      164.53     35.42 o 
 -21   3   9      733.43      645.57     97.58 o 
 -19   3   9      263.46      223.05     43.68 o 
 -17   3   9       10.42       15.90     13.34 o 
 -15   3   9      556.66      676.55     67.41 o 
 -13   3   9     1641.90     1507.62    121.12 o 
 -11   3   9     1025.73      942.67     88.20 o 
  -9   3   9      228.66      240.58     49.23 o 
  -7   3   9      752.97      735.88     66.79 o 
  -5   3   9       19.91        8.87     11.47 o 
  -3   3   9       19.26       23.77      9.38 o 
  -1   3   9       54.91       55.49     19.26 o 
   1   3   9     2337.35     2393.47    170.60 o 
   3   3   9     1567.72     1684.85    113.25 o 
   5   3   9       44.87       50.80     23.62 o 
   7   3   9      549.97      521.48     85.02 o 
   9   3   9        6.64       20.15     16.23 o 
  11   3   9      380.79      334.70     67.24 o 
  13   3   9      990.29      983.97    110.81 o 
  15   3   9       56.19       42.60     19.78 o 
  17   3   9     1865.22     1892.65    100.32 o 
  19   3   9      304.69      316.31     66.99 o 
  21   3   9       40.68       70.66     25.21 o 
  23   3   9      132.73      120.42     36.91 o 
  25   3   9        5.11        4.26     21.28 o 
  27   3   9      402.56      276.06    107.88 o 
 -28   4   9       45.44       71.78     26.45 o 
 -26   4   9        3.71       26.59     13.59 o 
 -24   4   9       17.23       33.33     14.20 o 
 -22   4   9       34.92       39.57     18.68 o 
 -20   4   9       84.10       54.21     19.88 o 
 -18   4   9       75.44       63.43     19.37 o 
 -16   4   9        7.72       -0.94     10.64 o 
 -14   4   9        2.10       18.25     10.13 o 
 -12   4   9      392.87      318.72     60.52 o 
 -10   4   9       59.34       66.42     22.70 o 
  -8   4   9      167.56      186.35     46.65 o 
  -6   4   9      500.51      488.73     95.89 o 
  -4   4   9        5.87       21.31     12.30 o 
  -2   4   9      419.28      487.33     83.27 o 
   0   4   9        8.94       18.66     14.90 o 
   2   4   9      104.87      112.22     30.04 o 
   4   4   9        4.38       10.62     15.78 o 
   6   4   9      109.92       70.99     32.30 o 
   8   4   9      367.45      276.44     96.87 o 
  10   4   9        5.34       31.21     28.65 o 
  12   4   9     1684.91     1571.02    218.29 o 
  14   4   9      400.07      296.48     81.40 o 
  16   4   9      158.94      121.07     56.01 o 
  18   4   9      190.64      168.43     74.65 o 
  20   4   9      190.33      247.13     90.53 o 
  22   4   9       78.44       68.59     33.59 o 
 -21   5   9        3.50        9.62     28.33 o 
 -19   5   9       26.48       19.90     39.42 o 
 -17   5   9       50.10       48.12     65.96 o 
 -15   5   9      101.44       84.35     41.20 o 
 -13   5   9      177.75      199.46     91.81 o 
 -11   5   9        2.47       30.33     31.31 o 
  -9   5   9      295.51      361.79    144.86 o 
  -7   5   9        2.46       29.31     32.12 o 
  -5   5   9      295.53      233.73     98.62 o 
  -3   5   9        3.67       30.53     23.73 o 
  -1   5   9        0.20       21.44     14.45 o 
   1   5   9      241.51      223.65     66.62 o 
   3   5   9       43.87       61.42     37.83 o 
   5   5   9       46.58      100.48     35.29 o 
   7   5   9       16.09       78.25     32.53 o 
   9   5   9        9.92       35.65     29.18 o 
  11   5   9       21.44       31.34     24.59 o 
  13   5   9       42.64       44.77     30.42 o 
  15   5   9        1.60       21.69     18.82 o 
 -36   0  10       71.73       72.09     36.06 o 
 -34   0  10      264.00      239.04     84.76 o 
 -32   0  10       82.10       42.36     38.54 o 
 -30   0  10      380.50      377.40     87.23 o 
 -28   0  10       61.18       44.00     23.79 o 
 -26   0  10       66.09       93.49     39.30 o 
 -24   0  10       17.50       27.06     16.45 o 
 -22   0  10     1960.09     1660.04    139.66 o 
 -20   0  10       55.57       61.43     29.19 o 
 -18   0  10     3312.24     2278.70    739.64 o 
 -16   0  10     4652.64     4830.12    382.64 o 
 -14   0  10        1.76       31.36     29.90 o 
 -12   0  10      411.16      438.21     98.61 o 
 -10   0  10      349.18      351.66     75.09 o 
  -8   0  10       59.51       51.60     38.20 o 
  -6   0  10       11.35       27.14     22.71 o 
  -4   0  10       18.36       40.01     23.57 o 
  -2   0  10      356.32      463.54    104.01 o 
   0   0  10     3704.34     4167.27    209.10 o 
   2   0  10       39.01       50.39     21.12 o 
   4   0  10      319.23      385.11     85.97 o 
   6   0  10      611.50      631.52    131.70 o 
   8   0  10     2895.51     2968.16    278.77 o 
  10   0  10      580.74      583.80    101.47 o 
  12   0  10       75.81       76.55     31.03 o 
  14   0  10        2.14        6.69     16.27 o 
  16   0  10      902.13      741.02     98.65 o 
  18   0  10      138.39      157.45     47.32 o 
  20   0  10      161.68      151.12     42.34 o 
  22   0  10      645.78      697.01    231.16 o 
  24   0  10        0.00        9.29     13.49 o 
  26   0  10        7.66       10.65      8.96 o 
  28   0  10       44.10       12.60     40.50 o 
  30   0  10       57.76       31.52     47.91 o 
 -35   1  10        7.53       12.87     12.94 o 
 -33   1  10        1.94       12.53     14.22 o 
 -31   1  10       10.05       19.69     13.85 o 
 -29   1  10       14.66       32.43     16.20 o 
 -27   1  10       41.40       35.69     15.72 o 
 -25   1  10       16.73       16.35     12.32 o 
 -23   1  10       98.21      121.71     26.46 o 
 -21   1  10       27.80       31.57     16.32 o 
 -19   1  10      516.82      509.29     78.16 o 
 -17   1  10       53.61       50.78     21.90 o 
 -15   1  10      896.98     1001.98    105.89 o 
 -13   1  10        4.11       17.38     13.57 o 
 -11   1  10       29.16       37.25     19.63 o 
  -9   1  10      196.97      211.86     42.19 o 
  -7   1  10       97.74      113.54     26.55 o 
  -5   1  10      176.07      199.40     38.61 o 
  -3   1  10      540.51      592.91     77.64 o 
  -1   1  10       59.00       69.96     21.37 o 
   1   1  10      466.77      549.35     66.76 o 
   3   1  10       19.37       42.74     17.17 o 
   5   1  10       17.87       18.20     14.32 o 
   7   1  10      317.21      331.57     55.30 o 
   9   1  10      112.88      125.29     24.14 o 
  11   1  10        0.00       20.47     15.54 o 
  13   1  10        4.91        9.22      9.60 o 
  15   1  10      357.05      346.95     57.84 o 
  17   1  10      532.53      408.72     73.93 o 
  19   1  10       11.70       24.22     14.25 o 
  21   1  10       98.56       96.16     28.28 o 
  23   1  10      262.06      199.16     60.08 o 
  25   1  10        9.40       17.10     14.75 o 
  27   1  10      316.47      270.62     70.14 o 
  29   1  10        3.74       20.47     16.34 o 
 -34   2  10       74.88       83.73     27.36 o 
 -32   2  10        1.71       37.16     18.47 o 
 -30   2  10      185.04      179.61     40.01 o 
 -28   2  10      235.72      226.70     52.38 o 
 -26   2  10      253.34      237.38     37.49 o 
 -24   2  10       28.96       36.43     17.20 o 
 -22   2  10       20.75       19.51     15.30 o 
 -20   2  10       31.27       36.79     19.33 o 
 -18   2  10      263.00      265.22     41.95 o 
 -16   2  10        2.82       15.80     13.40 o 
 -14   2  10      338.66      345.89     52.57 o 
 -12   2  10     1668.59     1766.95     98.16 o 
 -10   2  10       56.41       69.35     19.38 o 
  -8   2  10     2155.85     2181.84    139.15 o 
  -6   2  10     1461.62     1607.76    136.39 o 
  -4   2  10      910.33      939.83     92.00 o 
  -2   2  10      187.95      185.59     30.59 o 
   0   2  10      428.80      426.29     57.85 o 
   2   2  10       55.85       48.96     16.27 o 
   4   2  10     3279.17     3909.68    296.43 o 
   6   2  10      123.95       87.57     16.72 o 
   8   2  10      209.55      192.09     44.60 o 
  10   2  10      397.30      408.00     72.97 o 
  12   2  10      511.19      543.48     95.19 o 
  14   2  10       53.29       41.53     20.22 o 
  16   2  10      104.44       91.10     26.79 o 
  18   2  10      188.87      180.66     42.68 o 
  20   2  10      537.43      500.21     86.44 o 
  22   2  10        0.13       14.12     13.11 o 
  24   2  10      253.19      202.38     50.75 o 
  26   2  10       60.47       43.15     20.35 o 
 -31   3  10       74.46       85.14     30.31 o 
 -29   3  10      297.09      317.53     52.91 o 
 -27   3  10       22.91       23.29     16.26 o 
 -25   3  10      155.09      160.88     42.64 o 
 -23   3  10       57.84       36.03     16.49 o 
 -21   3  10       74.27       73.08     19.25 o 
 -19   3  10      113.90       99.77     29.90 o 
 -17   3  10      306.63      307.03     51.82 o 
 -15   3  10      123.36      125.63     32.53 o 
 -13   3  10      164.50      154.49     30.60 o 
 -11   3  10      199.72      173.57     34.98 o 
  -9   3  10        9.01       17.48     11.83 o 
  -7   3  10        6.49        5.83      9.16 o 
  -5   3  10        0.15        7.20      8.70 o 
  -3   3  10      531.09      542.94     91.67 o 
  -1   3  10        8.28       22.24     21.42 o 
   1   3  10      168.02      190.93     40.51 o 
   3   3  10     1165.01     1238.73    105.15 o 
   5   3  10        0.49       12.65     19.27 o 
   7   3  10      728.10      729.23     98.63 o 
   9   3  10       80.20       68.67     22.69 o 
  11   3  10      236.57      254.52     57.96 o 
  13   3  10      290.67      299.09     62.71 o 
  15   3  10      963.63      955.81    108.33 o 
  17   3  10       10.90       17.48     18.60 o 
  19   3  10        7.83        4.07     17.70 o 
  21   3  10       47.02       38.09     32.35 o 
  23   3  10        3.77        9.41     36.44 o 
 -26   4  10       60.62       21.76     16.78 o 
 -24   4  10        1.08       31.22     17.42 o 
 -22   4  10       79.53       59.75     21.69 o 
 -20   4  10        4.63       14.62      9.45 o 
 -18   4  10      208.77      157.13     37.98 o 
 -16   4  10      285.15      253.78     75.79 o 
 -14   4  10      305.29      251.88     62.98 o 
 -12   4  10        3.03       18.44     14.63 o 
 -10   4  10       11.48       15.43     14.15 o 
  -8   4  10      197.04      227.71     50.37 o 
  -6   4  10        2.24       24.50     14.96 o 
  -4   4  10      289.69      278.06     64.69 o 
  -2   4  10      255.72      274.75     64.88 o 
   0   4  10      126.59      131.87     26.10 o 
   2   4  10       56.74       71.87     37.73 o 
   4   4  10       92.80       83.70     29.19 o 
   6   4  10        0.01        5.65     15.54 o 
   8   4  10      172.96      156.92     67.40 o 
  10   4  10      548.67      393.10    101.68 o 
  12   4  10       91.18       80.04     36.12 o 
  14   4  10      494.30      271.47     86.57 o 
  16   4  10      970.95      798.59    153.88 o 
  18   4  10      174.69      164.80     73.88 o 
  20   4  10       11.60       32.71     24.29 o 
 -17   5  10        8.58       26.22     41.52 o 
 -15   5  10       95.53       25.85     31.14 o 
 -13   5  10       32.15       30.55     19.68 o 
 -11   5  10       85.86       29.85     25.52 o 
  -9   5  10      374.02      376.28    212.45 o 
  -7   5  10       46.38       49.42     51.26 o 
  -5   5  10      222.41      160.26     65.81 o 
  -3   5  10       72.93       78.47     41.86 o 
  -1   5  10      167.27      128.19     57.26 o 
   1   5  10       11.94       24.61     23.37 o 
   3   5  10        0.01       25.30     21.99 o 
   5   5  10      165.80      158.30     63.05 o 
   7   5  10        1.86       14.69     22.51 o 
   9   5  10       34.68       40.79     30.17 o 
  11   5  10        7.85       28.30     22.87 o 
 -33   1  11       27.29       43.65     18.89 o 
 -31   1  11      120.46       79.49     27.37 o 
 -29   1  11       50.39       27.75     15.44 o 
 -27   1  11      294.37      279.34     43.15 o 
 -25   1  11       31.40       20.54     14.35 o 
 -23   1  11      104.50       62.47     21.97 o 
 -21   1  11      221.47      220.14     46.38 o 
 -19   1  11      664.65      634.17     88.04 o 
 -17   1  11       52.21       44.89     16.69 o 
 -15   1  11       65.49       52.95     18.70 o 
 -13   1  11      611.55      682.75     91.94 o 
 -11   1  11      496.54      534.47     79.26 o 
  -9   1  11     1915.99     2285.50    164.10 o 
  -7   1  11     1624.14     1770.02    125.69 o 
  -5   1  11       53.16       85.52     23.32 o 
  -3   1  11      410.08      491.20     74.95 o 
  -1   1  11       33.14       28.63     14.60 o 
   1   1  11      150.01      189.56     40.54 o 
   3   1  11     2482.53     2673.00    117.43 o 
   5   1  11        9.40       19.84     11.43 o 
   7   1  11      185.38      222.33     36.81 o 
   9   1  11      620.02      582.63     69.20 o 
  11   1  11      207.38      167.70     33.18 o 
  13   1  11      667.90      619.43     79.54 o 
  15   1  11      275.65      263.73     56.99 o 
  17   1  11        3.56        9.95     10.48 o 
  19   1  11        1.59       15.59     19.27 o 
  21   1  11       11.88       15.23     14.06 o 
  23   1  11      176.54      170.91     46.61 o 
  25   1  11     1139.50     1241.68    134.53 o 
  27   1  11      136.40      139.63     51.47 o 
 -32   2  11      303.65      231.78     42.11 o 
 -30   2  11      151.42      119.89     32.74 o 
 -28   2  11       34.30       41.65     16.67 o 
 -26   2  11      139.21      139.76     31.47 o 
 -24   2  11      248.17      181.01     42.38 o 
 -22   2  11      433.96      382.17     63.32 o 
 -20   2  11       67.42       86.19     26.21 o 
 -18   2  11        0.25       24.52     15.63 o 
 -16   2  11      145.11      181.30     39.31 o 
 -14   2  11       55.59       54.21     20.77 o 
 -12   2  11      526.03      638.10     96.64 o 
 -10   2  11      805.37      728.19     97.86 o 
  -8   2  11       86.85      110.12     21.46 o 
  -6   2  11       54.13       69.34     22.41 o 
  -4   2  11       50.83       57.30     18.36 o 
  -2   2  11      135.50      125.64     27.67 o 
   0   2  11     1055.26     1192.04     78.59 o 
   2   2  11      553.85      598.81     63.23 o 
   4   2  11       17.78       16.34     19.74 o 
   6   2  11      738.26      741.07    119.77 o 
   8   2  11       16.82       33.60     17.50 o 
  10   2  11      723.13      626.41     98.94 o 
  12   2  11      150.72      142.82     35.04 o 
  14   2  11       41.25       78.70     26.77 o 
  16   2  11      155.11      164.36     42.53 o 
  18   2  11       71.96       58.63     26.86 o 
  20   2  11      432.44      309.63     77.33 o 
  22   2  11       68.95       47.25     19.86 o 
  24   2  11      131.56      123.44     45.46 o 
 -29   3  11       36.34       31.86     17.23 o 
 -27   3  11       24.25       40.43     17.09 o 
 -25   3  11       15.41       27.99     18.72 o 
 -23   3  11      682.45      573.45     63.57 o 
 -21   3  11      446.11      397.06     84.62 o 
 -19   3  11      950.42      966.65     82.97 o 
 -17   3  11       58.16       51.10     18.77 o 
 -15   3  11      377.04      348.16     61.77 o 
 -13   3  11       84.86       86.50     22.08 o 
 -11   3  11        0.14       15.95     11.37 o 
  -9   3  11      106.99      115.36     22.36 o 
  -7   3  11        7.07        9.80     14.59 o 
  -5   3  11        3.16       24.94     19.03 o 
  -3   3  11       31.18       26.19     16.15 o 
  -1   3  11       49.38       57.91     22.39 o 
   1   3  11      344.63      323.17     59.89 o 
   3   3  11      211.12      199.74     45.81 o 
   5   3  11      433.50      391.26     77.53 o 
   7   3  11        0.16       12.99     13.14 o 
   9   3  11      611.51      512.53     88.46 o 
  11   3  11      715.64      640.30    126.71 o 
  13   3  11      192.28      177.39     47.89 o 
  15   3  11      304.93      284.09     74.11 o 
  17   3  11      115.17      147.19     41.77 o 
  19   3  11       33.90       26.60     22.12 o 
  21   3  11       16.06       30.37     22.23 o 
 -24   4  11       49.03       52.25     26.55 o 
 -22   4  11        3.62       17.76     18.13 o 
 -20   4  11       84.88       54.03     25.87 o 
 -18   4  11      476.41      472.30     89.19 o 
 -16   4  11      740.47      650.27    142.10 o 
 -14   4  11      116.50      122.77     37.14 o 
 -12   4  11      822.33      853.03    106.10 o 
 -10   4  11      192.75      183.19     49.13 o 
  -8   4  11        6.79       21.78     15.38 o 
  -6   4  11       12.32       31.51     17.52 o 
  -4   4  11       30.06       58.33     24.68 o 
  -2   4  11      122.98      136.38     37.39 o 
   0   4  11       66.98       54.48     23.00 o 
   2   4  11       68.25       76.88     32.47 o 
   4   4  11        1.51       17.80     19.92 o 
   6   4  11       16.53       27.36     21.27 o 
   8   4  11      212.93      213.45     74.39 o 
  10   4  11       47.07       51.84     31.39 o 
  12   4  11       31.64       32.18     28.33 o 
  14   4  11      918.93      798.02    180.77 o 
  16   4  11     1147.50      976.77    198.60 o 
 -13   5  11       27.30       33.85     38.77 o 
 -11   5  11      119.55       81.21     42.77 o 
  -9   5  11        6.97       18.28     22.01 o 
  -7   5  11       40.20       19.52     32.66 o 
  -5   5  11        8.10        8.90     17.95 o 
  -3   5  11       27.37       19.55     15.47 o 
  -1   5  11        3.94       15.84     17.00 o 
   1   5  11      240.06      212.90     83.57 o 
   3   5  11       45.71       72.97     33.22 o 
   5   5  11       43.29       81.73     35.06 o 
 -32   0  12        0.29       26.06     30.25 o 
 -30   0  12        2.19       23.58     16.30 o 
 -28   0  12        4.43        9.18     22.26 o 
 -26   0  12        8.70       20.92     21.38 o 
 -24   0  12      282.00      215.56     58.95 o 
 -22   0  12      298.79      249.24     54.42 o 
 -20   0  12       42.75       40.91     30.99 o 
 -18   0  12      433.92      381.94    108.04 o 
 -16   0  12     1025.42      964.31    157.56 o 
 -14   0  12     1773.69     1846.24    140.78 o 
 -12   0  12       30.39       36.13     21.07 o 
 -10   0  12       73.75       54.28     38.50 o 
  -8   0  12      591.39      600.78    127.34 o 
  -6   0  12        1.43        7.10     18.46 o 
  -4   0  12      444.38      571.98    171.36 o 
  -2   0  12     1903.57     2326.50    215.13 o 
   0   0  12        0.02       18.16     23.29 o 
   2   0  12        7.20       20.32     18.95 o 
   4   0  12       74.04       66.20     27.22 o 
   6   0  12       10.78       19.99     18.48 o 
   8   0  12       13.47       25.60     19.87 o 
  10   0  12       17.73       21.28     15.85 o 
  12   0  12     1520.49     1480.06    194.20 o 
  14   0  12       13.16       16.17     16.66 o 
  16   0  12      147.72      142.94     37.59 o 
  18   0  12      420.26      356.55     84.48 o 
  20   0  12      469.06      449.61    163.35 o 
  22   0  12        1.69       61.10     45.31 o 
  24   0  12      633.81      461.30    207.80 o 
 -31   1  12        7.61       23.29     15.73 o 
 -29   1  12       31.94       21.46     15.91 o 
 -27   1  12       23.68       15.19     15.60 o 
 -25   1  12       57.39       58.72     24.41 o 
 -23   1  12        0.03       15.30     13.62 o 
 -21   1  12        0.46       25.60     15.92 o 
 -19   1  12       91.04       85.95     22.41 o 
 -17   1  12      798.84      716.62     59.95 o 
 -15   1  12      635.17      665.19     71.44 o 
 -13   1  12     1220.47     1287.48    107.55 o 
 -11   1  12     1768.30     2018.91    120.50 o 
  -9   1  12      588.50      555.24     94.98 o 
  -7   1  12      637.06      651.88     99.97 o 
  -5   1  12      806.69      897.59     88.57 o 
  -3   1  12      219.26      238.21     43.34 o 
  -1   1  12      198.63      241.90     40.70 o 
   1   1  12        5.23       18.28      9.36 o 
   3   1  12      349.71      361.47     52.28 o 
   5   1  12      607.26      588.43     81.21 o 
   7   1  12      282.74      278.20     50.29 o 
   9   1  12      997.16     1014.98     87.51 o 
  11   1  12       65.17       53.45     20.89 o 
  13   1  12      221.68      183.57     51.31 o 
  15   1  12        0.03        7.33     12.68 o 
  17   1  12      559.24      483.40     70.61 o 
  19   1  12        6.49       16.73     16.55 o 
  21   1  12      868.84      749.70     79.18 o 
  23   1  12       69.00       42.74     27.17 o 
 -30   2  12        7.09       18.37     11.93 o 
 -28   2  12       15.31       19.66     14.37 o 
 -26   2  12       14.55       22.00     14.32 o 
 -24   2  12      122.35      137.72     34.86 o 
 -22   2  12       48.31       46.66     19.78 o 
 -20   2  12       54.90       43.75     18.78 o 
 -18   2  12       45.12       34.73     20.78 o 
 -16   2  12     1057.44     1019.23    104.43 o 
 -14   2  12       37.37       48.43     20.70 o 
 -12   2  12      114.14      116.00     29.48 o 
 -10   2  12       99.80       85.44     22.34 o 
  -8   2  12     1025.46     1047.20     73.67 o 
  -6   2  12      393.62      437.92     47.50 o 
  -4   2  12      759.54      709.57     93.58 o 
  -2   2  12      566.23      526.35     51.92 o 
   0   2  12      116.74      107.03     26.30 o 
   2   2  12      302.41      295.42     60.75 o 
   4   2  12        1.11       19.99     16.83 o 
   6   2  12      445.80      445.20     83.54 o 
   8   2  12     1766.54     1799.21    131.33 o 
  10   2  12        3.47       15.22     12.07 o 
  12   2  12       72.15       81.10     24.93 o 
  14   2  12       19.19       20.51     15.82 o 
  16   2  12       94.70       85.78     28.10 o 
  18   2  12       83.97       93.57     32.57 o 
  20   2  12       39.21       27.81     18.10 o 
  22   2  12        0.43        8.83     16.93 o 
 -27   3  12       23.12       30.35     17.18 o 
 -25   3  12       35.79       36.28     19.03 o 
 -23   3  12       14.09       17.07     14.43 o 
 -21   3  12        9.73        9.52     11.97 o 
 -19   3  12        4.59       11.08     12.81 o 
 -17   3  12       18.85       28.09     17.82 o 
 -15   3  12      219.48      195.24     41.71 o 
 -13   3  12       10.00       13.57     15.04 o 
 -11   3  12        1.04       16.39     11.84 o 
  -9   3  12      109.42       89.42     34.10 o 
  -7   3  12      157.65      127.50     35.38 o 
  -5   3  12      135.97      100.78     31.98 o 
  -3   3  12      183.75      160.61     44.66 o 
  -1   3  12      317.90      301.25     55.50 o 
   1   3  12      152.94      124.09     34.86 o 
   3   3  12       58.11       59.91     26.84 o 
   5   3  12       29.98       39.83     22.38 o 
   7   3  12       73.54       52.41     22.06 o 
   9   3  12        8.60       34.14     20.28 o 
  11   3  12       47.46       54.89     19.00 o 
  13   3  12       17.76       69.08     26.74 o 
  15   3  12       14.95       26.91     17.54 o 
  17   3  12       19.49       15.96     21.26 o 
  19   3  12      104.61       79.63     36.67 o 
 -20   4  12       22.42       25.11     13.18 o 
 -18   4  12      185.60      153.69     39.86 o 
 -16   4  12      196.11      147.26     52.07 o 
 -14   4  12      490.70      415.44    102.09 o 
 -12   4  12       94.30       71.74     24.26 o 
 -10   4  12        3.87       21.07     20.15 o 
  -8   4  12       21.89       38.82     19.58 o 
  -6   4  12       46.58       39.38     18.34 o 
  -4   4  12      826.18      922.60    134.70 o 
  -2   4  12        0.43       82.36     43.85 o 
   0   4  12        0.04       25.86     19.33 o 
   2   4  12      141.20      121.57     47.99 o 
   4   4  12       20.54       20.13     16.82 o 
   6   4  12       15.95       23.24     27.46 o 
   8   4  12       31.16       51.52     31.72 o 
  10   4  12       23.17       23.59     26.44 o 
  12   4  12      138.05      130.43     55.49 o 
 -29   1  13       22.86       36.78     16.44 o 
 -27   1  13        2.19       21.13     13.40 o 
 -25   1  13       27.42       31.25     16.85 o 
 -23   1  13       14.25       20.09     16.14 o 
 -21   1  13       11.84       24.90     14.67 o 
 -19   1  13        0.81       18.33     15.71 o 
 -17   1  13        0.18       20.89     17.52 o 
 -15   1  13     1227.67     1230.17    100.05 o 
 -13   1  13       27.40       21.59     17.22 o 
 -11   1  13       15.68       16.92     14.91 o 
  -9   1  13       80.74       51.64     22.11 o 
  -7   1  13      237.06      238.46     48.01 o 
  -5   1  13      240.11      242.10     48.49 o 
  -3   1  13      217.09      231.25     46.47 o 
  -1   1  13      789.63      785.45     90.74 o 
   1   1  13     1275.06     1394.95     95.31 o 
   3   1  13      190.55      175.30     35.28 o 
   5   1  13      276.04      314.69     65.76 o 
   7   1  13       21.64       22.61     13.34 o 
   9   1  13      304.35      266.08     60.03 o 
  11   1  13      204.56      157.48     40.12 o 
  13   1  13       71.18       67.94     24.96 o 
  15   1  13       50.15       20.79     14.91 o 
  17   1  13      219.01      135.49     41.88 o 
  19   1  13      204.27      174.58     48.45 o 
  21   1  13        7.28       11.36     16.19 o 
 -28   2  13        1.50       19.93     16.40 o 
 -26   2  13      550.49      384.91    105.47 o 
 -24   2  13      365.72      360.36     65.70 o 
 -22   2  13       70.45       92.88     27.86 o 
 -20   2  13       29.29       31.98     16.96 o 
 -18   2  13       17.02       19.78     13.38 o 
 -16   2  13        0.65       17.12     14.98 o 
 -14   2  13      330.20      349.40     71.33 o 
 -12   2  13        6.69       23.02     12.06 o 
 -10   2  13      250.94      261.00     50.85 o 
  -8   2  13      149.55      168.45     40.36 o 
  -6   2  13      150.82      145.99     27.53 o 
  -4   2  13      144.30      149.24     37.01 o 
  -2   2  13      206.23      258.20     50.66 o 
   0   2  13      719.19      757.18    136.54 o 
   2   2  13      242.07      254.51     54.09 o 
   4   2  13      290.10      254.03     51.64 o 
   6   2  13      690.75      612.90    129.84 o 
   8   2  13      145.31      196.37     45.82 o 
  10   2  13       80.10       48.44     22.26 o 
  12   2  13        3.41       17.86     14.47 o 
  14   2  13      266.53      244.69     69.71 o 
  16   2  13      114.45       71.30     30.60 o 
  18   2  13      441.06      380.79     78.49 o 
 -23   3  13      188.91      160.08     36.50 o 
 -21   3  13       55.20       44.56     19.76 o 
 -19   3  13      155.50      123.38     37.55 o 
 -17   3  13        6.42       25.79     15.51 o 
 -15   3  13      258.41      230.98     49.65 o 
 -13   3  13      791.78      635.32    140.94 o 
 -11   3  13       14.19       26.81     18.59 o 
  -9   3  13        1.45       25.33     15.98 o 
  -7   3  13      150.68      165.11     48.07 o 
  -5   3  13      231.27      225.36     45.56 o 
  -3   3  13      365.70      350.76     83.51 o 
  -1   3  13       19.77       37.66     20.33 o 
   1   3  13      160.34      127.16     33.43 o 
   3   3  13        0.01        8.12     14.04 o 
   5   3  13       43.97       37.19     18.98 o 
   7   3  13       37.55       54.96     21.43 o 
   9   3  13      432.84      388.83    109.39 o 
  11   3  13      634.05      557.70    117.47 o 
  13   3  13       64.39       49.42     24.39 o 
  15   3  13       17.73       33.76     19.70 o 
 -16   4  13       56.18       25.17     20.74 o 
 -14   4  13      127.09       72.78     37.66 o 
 -12   4  13      135.99      107.99     35.69 o 
 -10   4  13      379.36      264.65     89.84 o 
  -8   4  13        0.19       25.35     16.72 o 
  -6   4  13       84.07       94.00     40.28 o 
  -4   4  13       43.32       61.35     28.15 o 
  -2   4  13        1.11       17.56     15.70 o 
   0   4  13       35.55       52.89     30.09 o 
   2   4  13       15.05       22.91     18.79 o 
   4   4  13       18.02       48.67     25.94 o 
   6   4  13       11.02       21.44     23.23 o 
 -28   0  14        3.38       13.29     25.52 o 
 -26   0  14        4.61       10.64     15.94 o 
 -24   0  14        9.70       21.08     17.17 o 
 -22   0  14       22.10       30.93     27.06 o 
 -20   0  14      279.79      243.78     71.07 o 
 -18   0  14       29.11       32.55     24.87 o 
 -16   0  14       41.98       71.15     33.78 o 
 -14   0  14        4.99       18.54     19.96 o 
 -12   0  14       20.28       36.65     33.72 o 
 -10   0  14      589.35      617.24    128.55 o 
  -8   0  14     2898.78     3205.02    206.10 o 
  -6   0  14      910.72      981.04    109.99 o 
  -4   0  14     3426.09     4238.65    249.60 o 
  -2   0  14       29.52       67.32     57.15 o 
   0   0  14      705.59      682.70    136.23 o 
   2   0  14        0.11        7.87     14.16 o 
   4   0  14       57.31       45.24     26.98 o 
   6   0  14      448.50      419.25     86.22 o 
   8   0  14      779.97      746.48    159.55 o 
  10   0  14      105.02       53.64     24.00 o 
  12   0  14       55.54       46.61     49.04 o 
  14   0  14     1346.35     1085.62    368.33 o 
  16   0  14      191.21      209.79     86.67 o 
  18   0  14       87.12       38.71     45.74 o 
 -27   1  14       80.99      103.83     34.13 o 
 -25   1  14        6.37       22.75     18.03 o 
 -23   1  14      370.07      312.94     73.21 o 
 -21   1  14       32.58       30.16     16.81 o 
 -19   1  14      277.69      281.60     48.16 o 
 -17   1  14       96.24       99.42     26.72 o 
 -15   1  14       22.81       32.21     21.14 o 
 -13   1  14      267.21      270.00     59.10 o 
 -11   1  14      186.44      210.59     42.69 o 
  -9   1  14       60.94       67.78     23.49 o 
  -7   1  14      517.87      520.07    113.04 o 
  -5   1  14        0.49       21.72     14.34 o 
  -3   1  14       96.32       96.10     24.52 o 
  -1   1  14       78.05      110.85     30.18 o 
   1   1  14      191.63      191.71     40.19 o 
   3   1  14       42.89       48.11     23.60 o 
   5   1  14       53.81       57.11     28.05 o 
   7   1  14      110.42      118.19     33.75 o 
   9   1  14      653.69      545.29    108.71 o 
  11   1  14      174.77      154.52     46.78 o 
  13   1  14     1090.01      985.74    129.56 o 
  15   1  14        0.36       10.70     16.80 o 
  17   1  14      116.30       79.39     37.42 o 
 -24   2  14       50.23       58.80     22.89 o 
 -22   2  14      120.98       67.30     33.53 o 
 -20   2  14        6.75       16.96     11.29 o 
 -18   2  14       85.53       77.04     26.14 o 
 -16   2  14       37.48       49.39     20.61 o 
 -14   2  14       27.90       22.24     17.01 o 
 -12   2  14      958.32      991.25     91.64 o 
 -10   2  14      339.57      294.03     84.53 o 
  -8   2  14        0.09       23.09     17.00 o 
  -6   2  14      175.35      205.04     52.85 o 
  -4   2  14        0.02       13.53     11.97 o 
  -2   2  14       14.19       17.08     13.58 o 
   0   2  14       41.18       67.30     29.81 o 
   2   2  14       51.41       44.37     21.75 o 
   4   2  14       93.93       47.63     25.94 o 
   6   2  14      128.69      111.52     34.56 o 
   8   2  14      103.61      115.42     33.94 o 
  10   2  14      478.65      426.92     99.31 o 
  12   2  14       12.71       24.71     19.59 o 
  14   2  14       52.60       42.53     23.73 o 
 -19   3  14       43.80       37.68     18.36 o 
 -17   3  14       47.48       23.47     16.94 o 
 -15   3  14      109.79       61.59     32.06 o 
 -13   3  14        1.81       20.84     21.05 o 
 -11   3  14       87.48       91.40     30.09 o 
  -9   3  14      180.65      158.55     52.99 o 
  -7   3  14      101.08      111.67     30.10 o 
  -5   3  14       25.69       45.74     22.35 o 
  -3   3  14      104.27       85.95     29.52 o 
  -1   3  14       19.63       26.03     20.06 o 
   1   3  14        2.41       29.92     20.82 o 
   3   3  14      174.13      160.39     52.56 o 
   5   3  14        0.31        4.35     17.86 o 
   7   3  14       24.94       16.89     13.76 o 
   9   3  14        7.69       26.57     16.48 o 
 -23   1  15       58.50       56.85     25.49 o 
 -21   1  15       30.52       53.82     21.18 o 
 -19   1  15      149.57      120.54     33.83 o 
 -17   1  15        3.91       12.89     11.40 o 
 -15   1  15        0.45       24.65     13.25 o 
 -13   1  15       50.25       38.40     23.88 o 
 -11   1  15      135.47      105.22     27.29 o 
  -9   1  15      344.31      355.53     73.81 o 
  -7   1  15      326.39      283.57     64.82 o 
  -5   1  15     1471.52     1526.58     89.63 o 
  -3   1  15       80.20       86.28     43.51 o 
  -1   1  15      158.73      130.54     42.35 o 
   1   1  15      133.92      112.43     39.47 o 
   3   1  15        0.04       23.56     28.05 o 
   5   1  15      107.23       74.24     29.57 o 
   7   1  15       13.70       21.39     17.87 o 
   9   1  15      255.10      145.79     39.51 o 
  11   1  15      393.07      347.26     85.43 o 
  13   1  15       34.28       25.54     15.46 o 
 -20   2  15      121.79      106.53     30.92 o 
 -18   2  15      124.50       67.60     30.61 o 
 -16   2  15      263.95      235.88     54.32 o 
 -14   2  15       95.22       72.60     33.27 o 
 -12   2  15        0.27        1.57     16.78 o 
 -10   2  15      259.75      244.12     79.62 o 
  -8   2  15      375.35      334.43     92.66 o 
  -6   2  15      260.44      242.20     70.22 o 
  -4   2  15      146.99      155.91     46.32 o 
  -2   2  15       14.77       32.82     20.40 o 
   0   2  15       24.43       25.22     17.45 o 
   2   2  15       62.93       35.00     20.42 o 
   4   2  15        6.08       23.51     17.60 o 
   6   2  15        1.46       23.90     18.25 o 
   8   2  15      527.51      389.28    110.43 o 
  10   2  15       67.32       47.76     27.40 o 
 -13   3  15        0.00       -1.41     36.50 o 
 -11   3  15        5.07        7.02     15.36 o 
  -9   3  15        9.49       35.70     19.03 o 
  -7   3  15      155.08      118.04     45.93 o 
  -5   3  15       76.01       88.32     34.72 o 
  -3   3  15       15.55       14.63     19.44 o 
  -1   3  15      265.96      213.69     53.28 o 
   1   3  15       22.05       38.63     24.82 o 
   3   3  15      734.21      515.96    172.38 o 
 -18   0  16       49.47       66.05     37.90 o 
 -16   0  16        3.40       38.13     28.33 o 
 -14   0  16       42.92       42.65     33.91 o 
 -12   0  16       26.22       38.19     31.76 o 
 -10   0  16       78.27       57.60     34.61 o 
  -8   0  16      321.10      305.90    101.57 o 
  -6   0  16       82.72       53.79     39.18 o 
  -4   0  16      122.50      121.23     53.89 o 
  -2   0  16     2426.39     2829.36    190.92 o 
   2   0  16      732.50      536.09    213.27 o 
   4   0  16      357.67      248.94    150.64 o 
   6   0  16      332.91      249.54    152.21 o 
   8   0  16        0.57       18.82     19.79 o 
 -17   1  16        2.30       -0.52     11.73 o 
 -15   1  16      161.98      117.91     29.81 o 
 -13   1  16       21.09       37.13     19.41 o 
 -11   1  16        8.28       20.83     17.85 o 
  -9   1  16      137.44      102.86     30.70 o 
  -7   1  16      679.07      657.83    145.29 o 
  -5   1  16        9.98       17.83     27.93 o 
  -3   1  16      314.50      264.42     67.47 o 
  -1   1  16        9.59       26.65     17.16 o 
   1   1  16       71.27       82.92     36.44 o 
   3   1  16       26.94       37.07     23.32 o 
   5   1  16      212.58      186.71     58.11 o 
   7   1  16       10.56       25.24     19.11 o 
 -12   2  16      158.20      160.95     47.08 o 
 -10   2  16        3.52       20.85     16.70 o 
  -8   2  16      253.77      190.14     74.55 o 
  -6   2  16      277.64      203.05     56.31 o 
  -4   2  16        1.80       32.09     18.44 o 
  -2   2  16        0.66        9.88     11.65 o 
   0   2  16       83.61       96.55     35.92 o 
   2   2  16       24.18       13.13     15.50 o 
                                                 
